# Supplementary material for: Unwrapping the Ciliary Coat: High‐Resolution Structure and Function of the Ciliary Glycocalyx
Source: Adv Sci (Weinh). 2025 Mar 5;12(16):2413355. doi: 10.1002/advs.202413355 (PMC12021028; doi:10.1002/advs.202413355)
Supplement: Supplementary file 2 — Supporting Information [file ADVS-12-2413355-s001.zip]

Archive with 14 entries (14 files):
- code/analyze_bcrs.py
- code/ciliatrace_v2.py
- code/MembraneTabSpline.py
- code/MembraneTracer.py
- code/SectionTab.py
- code/SectionView.py
- code/TomoModel.py
- code/TomoTab.py
- genetics/FMG1-A_genomic_AadA.gb
- genetics/FMG1-A-mScarletI_genomic.gb
- genetics/FMG1-B_genomic_NAT.gb
- genetics/pAPN_FMG1-A_ko1.gb
- genetics/pAPN_FMG1A-mScarletI-ki_PAR.gb
- genetics/pAPN_FMG1B_ko1_NAT.gb
