# Supplementary material for: Unwrapping the Ciliary Coat: High‐Resolution Structure and Function of the Ciliary Glycocalyx
Source: Adv Sci (Weinh). 2025 Mar 5;12(16):2413355. doi: 10.1002/advs.202413355 (PMC12021028; doi:10.1002/advs.202413355)
Supplement: Supplementary file 2 — Supporting Information [file ADVS-12-2413355-s001.zip › code/analyze_bcrs.py]

#!/usr/bin/env python3
# -*- coding: utf-8 -*-
"""
Created on Thu Aug 10 18:13:01 2023

@author: adrian
"""

import pymol
import numpy as np
import seaborn as sns
import matplotlib.pyplot as plt

plt.rcParams.update({
    "text.usetex": True,
    "font.family": "sans-serif",
    "font.sans-serif": "Helvetica",
})

bcr_ranges = np.array([[29,132],[133,238],[239,347],[348,451],[452,556],
                       [557,662],[666,774],[775,879],[881,986],[988,1079],
                       [1081,1184],[1186,1283],[1296,1411],[1413,1518],[1520,1629],
                       [1631,1741],[1742,1841],[1844,1946],[1947,2049],[2395,2516],
                       [2517,2641],[2643,2741],[2742,2884],[2885,3000],[3001,3143],
                       [3144,3251],[3252,3357],[3358,3484],[3486,3591],[3592,3700],
                       [3701,3810],[3811,3919],[3920,4019],[4020,4126]])

print(bcr_ranges[25])
exit(0)

no_bcrs = len(bcr_ranges)

# pymol.cmd.load("merge/fit-all-7/f1b_all_fit_8_fitted.pdb", "fmg1b-1")
pymol.cmd.load("/home/adrian/MPI/fmg1/f1b_isolde_af3_20.pdb", "fmg1b-1")
pymol.cmd.copy("fmg1b-2", "fmg1b-1")

rmsds = np.zeros([no_bcrs]*2)
no_atoms = rmsds.copy()

for primary in range(no_bcrs):
    for secondary in range(no_bcrs):
        res = pymol.cmd.align("fmg1b-2 and i. {}-{}".format(bcr_ranges[primary][0], bcr_ranges[primary][1]), 
                              "fmg1b-1 and i. {}-{}".format(bcr_ranges[secondary][0], bcr_ranges[secondary][1]))
        rmsds[primary, secondary] = res[0]
        no_atoms[primary, secondary] = res[1]

# print(rmsds)

f, ax = plt.subplots(figsize=(11, 9))

sns.heatmap(rmsds)


plt.savefig("bcs_rmsds.pdf", dpi=300)

f, ax = plt.subplots(figsize=(11, 9))

sns.heatmap(no_atoms)

plt.savefig("bcs_aligned_atoms.pdf", dpi=300)
