# Supplementary material for: Unwrapping the Ciliary Coat: High‐Resolution Structure and Function of the Ciliary Glycocalyx
Source: Adv Sci (Weinh). 2025 Mar 5;12(16):2413355. doi: 10.1002/advs.202413355 (PMC12021028; doi:10.1002/advs.202413355)
Supplement: Supplementary file 2 — Supporting Information [file ADVS-12-2413355-s001.zip › code/ciliatrace_v2.py]

import sys, os, random
from PyQt5.QtCore import *
from PyQt6.QtGui import *
from PyQt6.QtWidgets import *
import numpy as np
import cv2 as cv
from scipy import signal

from StartPointList import *
        from TomoTab import *
import SectionTab
from TomoModel import *
import importlib

from matplotlib.backends.backend_qt5agg import FigureCanvasQTAgg as FigureCanvas
from matplotlib.backends.backend_qt5agg import NavigationToolbar2QT as NavigationToolbar
from matplotlib.figure import Figure

class MainWindow(QMainWindow):
    def __init__(self, parent=None):
        super().__init__()

        self.tomo_data = None

        self.setWindowTitle('Cilia tracer v2')
        layout = QGridLayout()
        label1 = QLabel("Widget in Tab 1.")
        label2 = QLabel("Widget in Tab 2.")
        self.tab_widget = QTabWidget()
        self.tab_widget.setTabsClosable(True)
        self.tab_widget.tabCloseRequested.connect(lambda index: self.tab_widget.removeTab(index))
        # tabwidget.addTab(my_tab_content, "Derp1")
        layout.addWidget(self.tab_widget, 0, 0)
        central_widget = QWidget()
        central_widget.setLayout(layout)
        self.setGeometry(10,10,800, 800)
        self.setCentralWidget(central_widget)
        self.create_menu()
        self.create_main_frame()

    def create_action(self, text, slot=None, shortcut=None,
                        icon=None, tip=None, checkable=False):
        action = QAction(text, self)
        if icon is not None:
            action.setIcon(QIcon(":/%s.png" % icon))
        if shortcut is not None:
            action.setShortcut(shortcut)
        if tip is not None:
            action.setToolTip(tip)
            action.setStatusTip(tip)
        if slot is not None:
            action.triggered.connect(slot)
        if checkable:
            action.setCheckable(True)
        return action

    def create_menu(self):
        self.file_menu = self.menuBar().addMenu("&File")

        load_data_action = self.create_action("&Load tomogram",
                                              shortcut="Ctrl+O",
                                              slot=self.on_load_data,
                                              tip="Load tomographic data for tracing")
        record_trace_action = self.create_action("&Record current trace",
                                                 shortcut="Ctrl+R",
                                                 slot=None,
                                                 tip="Records the currently selected particles for later saving")
        clear_particles_action = self.create_action("&Delete saved particles",
                                                 shortcut="Ctrl+D",
                                                 slot=None,
                                                 tip="Clear the list of saved particles")

        save_file_action = self.create_action("&Save particles to file",
                                              shortcut="Ctrl+S", slot=None,
                                              tip="Save the found particles")
        save_image_action = self.create_action("Save current &image to file",
                                              shortcut="Ctrl+Shift+S", slot=self.save_image,
                                              tip="Save the image displayed on the current tab")
        save_mask_action = self.create_action("Save current &mask to file",
                                              shortcut="Ctrl+Shift+M", slot=self.save_mask,
                                              tip="Save the mask displayed on the current tab")
        quit_action = self.create_action("&Quit", slot=self.close,
                                         shortcut="Ctrl+Q", tip="Close the application")

        self.add_actions(self.file_menu,
                         (load_data_action,
                          record_trace_action,
                          clear_particles_action,
                          save_file_action,
                          save_image_action,
                          save_mask_action,
                          None, quit_action))

        self.help_menu = self.menuBar().addMenu("&Help")
        about_action = self.create_action("&About",
                                          shortcut='F1', slot=self.on_about,
                                          tip='About the demo')

        self.add_actions(self.help_menu, (about_action,))

    def add_actions(self, target, actions):
        for action in actions:
            if action is None:
                target.addSeparator()
            else:
                target.addAction(action)

    def on_about(self):
        msg = """ A small application to slice tomograms of cilia and trace the microtubules along the axoneme
        and pick particles based on directional sections.
            * Load an ideally denoised tomogram in .mrc format.
            * Slice an axoneme by dragging across it with the mouse.
            * In the slice, shift click an element, ideally the central pair as reference.
            * Click on a doublet to trace it and generate a directional slice.
            * On the directional slice, choose offset by clicking and particle spacing.
            * Record and save particle locations.
        """
        QMessageBox.about(self, "Cilia tracer", msg.strip())

    def on_load_data(self):
        file_name, _ = QFileDialog.getOpenFileName(self, "QFileDialog.getOpenFileName()", "",
                                                          "All Files (*);;MRC Files (*.mrc)")
        # file_name = 'Tomo109_bin__bin4.hdf_nad.mrc'
        if not file_name:
            return 0

        tomo_data = TomoModel(file_name)
        tomo_tab = TomoTab(tomo_data, self)
        index = self.tab_widget.addTab(tomo_tab, os.path.basename(file_name))
        self.tab_widget.setCurrentIndex(index)

    def new_section_view(self, tomo_model, start_point, end_point):
        importlib.reload(SectionTab)
        section_tab = SectionTab.SectionTab(tomo_model, start_point, end_point, self)
        index = self.tab_widget.addTab(section_tab, "section")
        self.tab_widget.setCurrentIndex(index)

    def new_tab_view(self, tab, name):
        # importlib.reload(MembraneTab)
        index = self.tab_widget.addTab(tab, name)
        self.tab_widget.setCurrentIndex(index)

    def create_main_frame(self):
        pass

    def save_image(self):
        # call save on the currently active tab
        self.tab_widget.widget(self.tab_widget.currentIndex()).save_image()

    def save_mask(self):
        # call save on the currently active tab
        # self.tab_widget.widget(self.tab_widget.currentIndex()).save_mask()
        self.tab_widget.widget(self.tab_widget.currentIndex()).save_mask()

def main():
    app = QApplication(sys.argv)
    form = MainWindow()
    form.show()
    sys.exit(app.exec())

if __name__ == "__main__":
    main()
