# Supplementary material for: Unwrapping the Ciliary Coat: High‐Resolution Structure and Function of the Ciliary Glycocalyx
Source: Adv Sci (Weinh). 2025 Mar 5;12(16):2413355. doi: 10.1002/advs.202413355 (PMC12021028; doi:10.1002/advs.202413355)
Supplement: Supplementary file 2 — Supporting Information [file ADVS-12-2413355-s001.zip › code/MembraneTabSpline.py]

import pickle
import numpy as np
import matplotlib
matplotlib.use('QtAgg')
import matplotlib.pyplot as plt
import scipy.optimize
import scipy.ndimage.morphology
import mrcfile

from MembraneTracer import SplineMembrane
from TomoModel import TomoModel
import scipy.optimize as optimize
import scipy.interpolate as interpolate
import cv2
from joblib import Parallel, delayed, wrap_non_picklable_objects
from PyQt6.QtWidgets import *
from PyQt6.QtCore import Qt, QPoint, QObject
from PyQt6.QtGui import QPixmap, QImage, QPainter, QPen, QColor, QPolygon, QTransform, QIntValidator
from matplotlib.backends.backend_qtagg import FigureCanvasQTAgg
from matplotlib.figure import Figure

from PIL.ImageQt import ImageQt
from PIL import Image, ImageEnhance


class MembraneTabSpline(QWidget):
    def __init__(self, tomo_model: TomoModel, membrane_splines, step_size = 20, parent=None):
        super(MembraneTabSpline, self).__init__(parent=parent)

        self.parent = parent
        self.tomo_model = tomo_model
        self.step_size = step_size
        self.main_layout = QGridLayout()
        self.setLayout(self.main_layout)
        self.interpolated_splines = False
        self.contour_space = False
        self.normal_space = False

        self.select_x = []
        self.select_y = []
        self.select_z = []

        # with open('debug/segmentation.pkl', 'rb') as f:
        #     self.positions, self.directions, self.ellipse_params = pickle.load(f)

        self.membranes = membrane_splines

        self.radial_offset = 0
        offset_label = QLabel("Radial offset:")
        self.offset_input = QLineEdit()
        offset_int_validator = QIntValidator(-100, 100, self)
        self.offset_input.setValidator(offset_int_validator)
        self.offset_input.setText(str(self.radial_offset))
        self.average_slices = 4
        average_label = QLabel("Radial average:")
        self.average_input = QLineEdit()
        average_int_validator = QIntValidator(1, 100, self)
        self.average_input.setValidator(average_int_validator)
        self.average_input.setText(str(self.average_slices))
        recalc_button = QPushButton("Recalculate Section")
        hlay1 = QHBoxLayout()

        for element in [offset_label, self.offset_input, average_label, self.average_input, recalc_button]:
            hlay1.addWidget(element)

        self.main_layout.addLayout(hlay1, 1, 0)

        # gui part
        self.display_image = QImage(np.zeros([100, 100]) + 20, 100, 100, QImage.Format.Format_Grayscale8)
        display_pixmap = QPixmap(self.display_image)
        self.pixmap_label = QLabel()
        self.pixmap_label.setPixmap(display_pixmap)
        self.main_layout.addWidget(self.pixmap_label, 0, 0, alignment=Qt.AlignmentFlag.AlignCenter)

        recalc_button.pressed.connect(self.unwrap_membrane)

        # section plotter

        section_vbox = QVBoxLayout()
        section_hbox = QHBoxLayout()

        # plotting space for an xy slice and a xz slice
        self.section_fig_xz = Figure(figsize=(2, 2))
        self.section_canvas_xz = FigureCanvasQTAgg(self.section_fig_xz)
        self.section_fig_yz = Figure(figsize=(2, 2))
        self.section_canvas_yz = FigureCanvasQTAgg(self.section_fig_yz)

        section_hbox.addWidget(self.section_canvas_xz)
        section_hbox.addWidget(self.section_canvas_yz)

        section_vbox.addLayout(section_hbox)

        section_slider_label = QLabel("Slice to plot: ")
        self.section_slider = QSlider(Qt.Orientation.Horizontal, self)
        self.section_slider.setMinimum(0)
        self.section_slider.setMaximum(50)
        self.section_slider.setValue(4)
        section_vbox.addWidget(section_slider_label)
        section_vbox.addWidget(self.section_slider)

        self.main_layout.addLayout(section_vbox, 2, 0)

        self.section_slider.sliderReleased.connect(self.plot_section)

        self.parent.new_tab_view(self, "Envelope projection")
        self.unwrap_membrane()

    def unwrap_membrane(self):
        self.radial_offset = int(self.offset_input.text())

        input_space = np.linspace(0, 1, len(self.membranes))
        interpolation_space = np.linspace(0, 1, (len(self.membranes)-1)*self.step_size+1)

        # centers
        real_space_centers = np.array([x.get_real_center() for x in self.membranes])
        real_center_interpolator = interpolate.interp1d(input_space, real_space_centers, axis=0)
        real_space_centers_interpolated = real_center_interpolator(interpolation_space)

        # directions

        real_space_directions = np.array([x.get_real_space_normal() for x in self.membranes])
        real_direction_interpolator = interpolate.interp1d(input_space, real_space_directions, axis=0)
        real_space_directions_interpolated = real_direction_interpolator(interpolation_space)

        # spline points
        spline_points = np.array([m.get_points() for m in self.membranes])
        spline_points_interpolator = interpolate.interp1d(input_space, spline_points, axis=0)
        spline_points_interpolated = spline_points_interpolator(interpolation_space)

        # build interpolated membrane objects
        self.interpolated_splines = []
        for i in range(len(interpolation_space)):
            current_spline = SplineMembrane(spline_points_interpolated[i],
                                            real_space_centers_interpolated[i],
                                            real_space_directions_interpolated[i])
            current_spline.radial_offset_envelope(self.radial_offset)
            self.interpolated_splines.append(current_spline)


        def get_envelope(membrane: SplineMembrane):
            # get real space envelope with 1 pixel spacing
            return membrane.get_equispaced_interpolation(1, real_space=True)

        contour_space = []
        normal_space = []
        # for i, membrane in enumerate(interpolated_splines):
        #     print("Processing {} of {}".format(i, len(interpolated_splines)))
        #
        #     points, normals = membrane.get_equispaced_interpolation(1, real_space=True)
        #     contour_space.append(points)
        #     normal_space.append(normals)
        #
        #     if i > 50:
        #         break

        contour_space, normal_space = zip(*Parallel(n_jobs=-1)(delayed(get_envelope)(membrane)
                                                               for membrane in self.interpolated_splines))
        # save these globally accessible for plotting
        self.contour_space = contour_space
        self.normal_space = normal_space

        pickle.dump([contour_space, normal_space, self.interpolated_splines], open("debug/contourspaces.p", "wb"))

        # set max slider value and plot
        self.section_slider.setMaximum(len(self.interpolated_splines)-1)
        self.plot_section()

        max_circ = max([len(x) for x in contour_space])

        unwrap_lines = []

        self.select_x = []
        self.select_y = []
        self.select_z = []

        for contour, normal in zip(contour_space, normal_space):
            self.average_slices = int(self.average_input.text())
            z = np.array([contour[:, 0] + (pos * normal[:, 0]) for pos in range(self.average_slices)]).astype(int)
            # print(z)
            x = np.array([contour[:, 1] + (pos * normal[:, 1]) for pos in range(self.average_slices)]).astype(int)
            y = np.array([contour[:, 2] + (pos * normal[:, 2]) for pos in range(self.average_slices)]).astype(int)

            z = np.clip(z, 0, self.tomo_model.tomo_data.data.shape[0]-1)
            x = np.clip(x, 0, self.tomo_model.tomo_data.data.shape[2]-1)
            y = np.clip(y, 0, self.tomo_model.tomo_data.data.shape[1]-1)

            self.select_x.append(x)
            self.select_y.append(y)
            self.select_z.append(z)

            unwrap_lines.append(np.average(self.tomo_model.tomo_data.data[z, y, x], axis=0))
            # print(y)

        # unwrap_lines = [self.tomo_model.tomo_data.data[contour[:,0], contour[:,2], contour[:,1]] for contour in contour_space]
        self.unwrap_image = np.array([np.pad(line, (int(np.floor((max_circ-len(line))/2)), int(np.ceil((max_circ-len(line))/2))), 'constant', constant_values=np.mean(line)) for line in unwrap_lines])
        self.unwrap_image = self.unwrap_image.T

        # im_min, im_max = np.min(self.unwrap_image), np.max(self.unwrap_image)
        im_min, im_max = np.quantile(self.unwrap_image, [0.01, 0.99])
        unwrap_image_stretch = (200*(self.unwrap_image-im_min)/(im_max-im_min)+20).astype(np.uint8)
        # unwrap_image_stretch = self.tomo_model.normalize_image(self.unwrap_image)

        PIL_image = Image.fromarray(unwrap_image_stretch.astype(np.uint8), 'L')

        enhancer = ImageEnhance.Contrast(PIL_image)
        display_image = enhancer.enhance(2)
        # display_image = QImage(section_image.data, w, h, QImage.Format_RGB888)
        # display_pixmap = QPixmap(display_image)

        self.pixmap_cache = QPixmap.fromImage(ImageQt(display_image))
        self.pixmap_label.setPixmap(self.pixmap_cache)

        # x = y = z = u = v = w = np.array([])
        #
        # nr_rings = 10
        # step = 40
        # for ring in range(nr_rings):
        #     x = np.append(x, contour_space[ring * step][::10, 2])
        #     y = np.append(y, contour_space[ring * step][::10, 1])
        #     z = np.append(z, contour_space[ring * step][::10, 0])
        #
        #     u = np.append(u, normal_space[ring * step][::10, 2])
        #     v = np.append(v, normal_space[ring * step][::10, 1])
        #     w = np.append(w, normal_space[ring * step][::10, 0])
        # ax = plt.figure().add_subplot(projection='3d')
        # ax.set_box_aspect((np.ptp(x), np.ptp(y), np.ptp(z)))
        # plt.quiver(x,y,z,u,v,w, length=10, normalize=True)
        # plt.show()

    def save_image(self):
        out_img = self.unwrap_image
        out_img -= np.min(out_img)
        out_img *= 1.0*2**16/(np.max(out_img)).astype(np.uint16)
        self.tomo_model.make_save_dir()
        cv2.imwrite("{}/unwrap_r{}_avg{}.tiff".format(self.tomo_model.save_path,
                                                  self.radial_offset,
                                                  self.average_slices), out_img)

    def save_mask(self):
        print("Saving mask")
        out_tomo = np.zeros(self.tomo_model.tomo_data.data.shape, dtype=np.uint16)
        # pickle.dump([out_tomo, self.select_x, self.select_y, self.select_z], open("mask.p", "wb"))
        #
        for x, y, z in zip(self.select_x, self.select_y, self.select_z):
            out_tomo[z, y, x] = 1
        # out_tomo[self.select_z.flatten().astype(int), self.select_y.flatten().astype(int), self.select_x.flatten().astype(int)] = 100
        # for x, y, z in zip(self.select_x, self.select_y, self.select_z):
        #     out_tomo[z, y, x] = 100
        # self.tomo_model.make_save_dir()
        out_tomo = scipy.ndimage.morphology.binary_closing(out_tomo, iterations=3).astype(np.uint16)
        with mrcfile.new("mask.mrc", overwrite=True) as mrc:
            mrc.set_data(out_tomo)


    def plot_section(self):

        # clear axes
        self.section_fig_xz.clear()
        self.section_fig_yz.clear()

        selected_slice = int(self.section_slider.value())
        ax1 = self.section_fig_xz.subplots()
        current_envelope = self.contour_space[selected_slice]
        current_normals = self.normal_space[selected_slice]
        # decimate by factor 10
        selected_normals = current_normals[::10]
        selected_points = current_envelope[::10]
        ax1.plot(current_envelope[:, 1], current_envelope[:, 0])
        # plot arrows for normals, decimated factor 10
        arrow_length = self.average_slices
        for normal in range(len(selected_normals)):
            ax1.arrow(selected_points[normal, 1], selected_points[normal, 0],
                      arrow_length*selected_normals[normal, 1], arrow_length*selected_normals[normal, 0],
                      head_width=1, head_length=2, fc='k', ec='k')
        ax1.set_title("XZ projection at slice {}".format(selected_slice))

        ax2 = self.section_fig_yz.subplots()
        ax2.plot(current_envelope[:, 2], current_envelope[:, 0])
        # plot arrows for normals, decimated factor 10
        for normal in range(len(selected_normals)):
            ax2.arrow(selected_points[normal, 2], selected_points[normal, 0],
                      arrow_length*selected_normals[normal, 2], arrow_length*selected_normals[normal, 0],
                      head_width=1, head_length=2, fc='k', ec='k')
        ax2.set_title("YZ projection at slice {}".format(selected_slice))

        self.section_canvas_yz.draw()
        self.section_canvas_xz.draw()

def main():
    membranes = pickle.load(open("debug/membranes.pkl", "rb"))
    # print(membranes)

    # centers
    step_size = 5
    real_space_centers = np.array([x.get_real_center() for x in membranes])
    input_space = np.linspace(0, 1, len(membranes))
    interpolation_space = np.linspace(0, 1, (len(membranes)-1)*step_size+1)

    spline_points = np.array([m.get_points() for m in membranes])
    print(spline_points.shape)

    print(real_space_centers.shape)
    print(input_space.shape)

    real_center_interpolator = interpolate.interp1d(input_space, real_space_centers, axis=0)
    real_space_centers_interpolated = real_center_interpolator(interpolation_space)

    spline_points_interpolator = interpolate.interp1d(input_space, spline_points, axis=0)
    spline_points_interpolated = spline_points_interpolator(interpolation_space)

    print(real_space_centers_interpolated.shape)
    print(spline_points_interpolated.shape)


    fig = plt.figure()
    # plot 3d line
    ax = fig.add_subplot(projection='3d')
    ax.scatter( real_space_centers[:, 1], real_space_centers[:, 2], real_space_centers[:, 0])
    ax.scatter( real_space_centers_interpolated[:, 1], real_space_centers_interpolated[:, 2], real_space_centers_interpolated[:, 0])
    plt.show()

def test1():
    pass

if __name__ == "__main__":
    main()
