# Supplementary material for: Unwrapping the Ciliary Coat: High‐Resolution Structure and Function of the Ciliary Glycocalyx
Source: Adv Sci (Weinh). 2025 Mar 5;12(16):2413355. doi: 10.1002/advs.202413355 (PMC12021028; doi:10.1002/advs.202413355)
Supplement: Supplementary file 2 — Supporting Information [file ADVS-12-2413355-s001.zip › code/MembraneTracer.py]

import pickle

import numpy as np
import scipy.optimize
from PyQt6.QtWidgets import *
from PyQt6.QtGui import QPixmap, QImage, QPainter, QPen, QColor, QPolygon, QTransform
from TomoModel import *
from PyQt6.QtCore import Qt, QPoint
import cv2
import scipy.optimize as optimize
import scipy.interpolate as interpolate
import scipy.integrate as integrate
from PIL.ImageQt import ImageQt
from PIL import Image, ImageEnhance
from ellipse import LsqEllipse

import matplotlib.pyplot as plt
import time

class Ellipse():
    def __init__(self, center = [0,0], width = 20, height = 10, phi =0):
        # super().__init__()
        self.center = center
        self.width = width
        self.height= height
        self.phi = phi
        self.update_polygon()
        self.reference_image = []
        self.real_center = False

    def __str__(self):
        args = (self.center[0], self.center[1], self.width, self.height, self.phi)
        # print(args)
        return "Ellipse: Center ({},{}), width {}, height {}, phi {}".format(*args)

    def __repr__(self):
        args = (self.center[0], self.center[1], self.width, self.height, self.phi)
        return "Ellipse: ({:.1f},{:.1f}) {:.1f} {:.1f} {:.2f}".format(*args)

    def update_polygon(self):
        t = np.linspace(-0.5*np.pi-self.phi,1.5*np.pi-self.phi,100)
        ellipse_polygon = QPolygon([QPoint(int(self.width*np.cos(point)),
                                           int(self.height*np.sin(point))) for point in t])
        rot_matrix = QTransform()
        rot_matrix.translate(self.center[0], self.center[1])
        rot_matrix.rotate(self.phi*180/np.pi)
        self.ellipse_polygon = rot_matrix.map(ellipse_polygon)
        self.poly_angles = np.array([np.arctan2((pt.y()-self.center[1]), pt.x()-self.center[0]) for pt in self.ellipse_polygon])

    def generate_ellipse_template(self, reference_shape, thickness=2, blur=3, num_pts=100, missing_wedge = 50):
        image = np.zeros(reference_shape)
        # offset_y, offset_x = [x/2 for x in reference_shape]

        # right_inds = np.argwhere((np.abs(self.poly_angles[0]) < missing_wedge/2) & (np.abs(self.poly_angles[0]) < missing_wedge/2))
        poly_pts = np.array([[pt.x(), pt.y()] for pt in self.ellipse_polygon])

        if missing_wedge is not None:
            num_pts = len(self.ellipse_polygon)
            left_side = range(int((90-missing_wedge)*num_pts/360), int((90+missing_wedge)*num_pts/360))
            right_side = range(int((270 - missing_wedge) * num_pts / 360), int((270 + missing_wedge) * num_pts / 360))
            image = cv2.polylines(image, [np.int32(poly_pts[left_side])], False, 1, thickness)
            image = cv2.polylines(image, [np.int32(poly_pts[right_side])], False, 1, thickness)
        else:
            image = cv2.polylines(image, [np.int32(poly_pts)], False, 1, thickness)

        # image = cv2.GaussianBlur(image, (blur,blur), 0)
        # print(image)
        return image


    def get_params(self):
        return [self.center[0], self.center[1], self.width, self.height, self.phi]

    def set_params(self, params):
        params = np.array(params)
        self.center = params[[0,1]]
        self.width, self.height, self.phi = params[[2,3,4]]
        self.update_polygon()
        return self

    def set_center(self, center):
        self.center = center
        self.update_polygon()
        return self

    def set_reference_image(self, reference_image):
        self.reference_image = reference_image
        return self

    def get_center(self):
        return self.center
    def zero_x(self):
        self.center[0] = 0
        self.update_polygon()
    def get_polygon(self):
        return self.ellipse_polygon
    def set_real_center(self, real_center: np.ndarray):
        self.real_center = real_center
        return self
    def get_real_center(self):
        return self.real_center
    def get_equispace_envelope(self, spacing=1):
        points = []
        normal_vectors = []
        # start_angle = -0.5*np.pi-self.phi
        start_angle = np.arctan2(self.width*np.cos(self.phi), self.height*np.sin(self.phi))-np.pi
        # if start_angle > 0:
        #     start_angle += -np.pi
        current_angle = start_angle
        sign = 1
        rotation = np.array([[np.cos(sign*self.phi), -np.sin(sign*self.phi)], [np.sin(sign*self.phi), np.cos(sign*self.phi)]])
        for angle_no in range(10000):
            current_point = np.array([self.width*np.cos(current_angle), self.height*np.sin(current_angle)])
            points.append(current_point)
            tangent = np.array([-self.width*np.sin(current_angle), self.height*np.cos(current_angle)])
            tangent = tangent/np.linalg.norm(tangent)
            normal_vectors.append(np.array([tangent[1], -tangent[0]]))
            next_pt_approx = current_point+tangent*spacing
            next_length = np.linalg.norm(next_pt_approx)
            # print(current_point, current_angle)
            # print(self.ellipse_x_line([current_angle, 0], next_pt_approx))
            roots = scipy.optimize.root(self.ellipse_x_line, [current_angle, 1], next_pt_approx,
                                        options = {'eps': 0.01}, method = 'lm')
            # roots = optimize.brentq(self.ellipse_x_line, [-0.5*np.pi, 0], [1.5*np.pi, 1], args=next_pt_approx)
            # print(roots.x)
            current_angle = roots.x[0]
            if current_angle > start_angle + 2*np.pi:
                break
        rotated_pts = [rotation @ x for x in points]
        rotated_normals = [rotation @ x for x in normal_vectors]
        return np.array(rotated_pts), np.array(rotated_normals)

    def get_realspace_envelope(self, spacing = 1, center: np.ndarray = [0,0,0], normal: np.ndarray = [0,0,1]):
        contour_2d, normal_vecs = self.get_equispace_envelope(1)
        transform_mx = np.array([normal, [1, 0, 0]]).T
        points_real = np.array([(center + transform_mx @ x) for x in contour_2d])
        normal_vecs_real = np.array([(transform_mx @ x) for x in normal_vecs])
        return points_real, normal_vecs_real

    def ellipse_x_line(self, x, vector):
        t, u = x
        a,b = vector
        return [self.width*np.cos(t)-a*u**2, self.height*np.sin(t)-b*u**2]

    def fit_to_image(self, image):
        start_params = np.array(self.get_params())
        start_params[4] = start_params[4] * 180 / np.pi

        search_offsets = [4, 4, 4, 4, 10]
        ranges = [(x - y, x + y) for x, y in zip(start_params, search_offsets)]
        # print(ranges)

        optimized = optimize.differential_evolution(self.loss_from_ellipse_overlap, ranges)
        # optimized = optimize.basinhopping(self.loss_from_ellipse_overlap, start_params, stepsize=0.5)
        # optimized = optimize.minimize(self.loss_from_ellipse_overlap, start_params, method='COBYLA',
        #                               options={'rhobeg': 1})

        # print("Optimization: \n", start_params, "\n", optimized.x, "\n", optimized.fun)
        fitted_ellipse = Ellipse()
        params = optimized.x
        # print(optimized.fun)
        params[4] = params[4] * np.pi / 180
        fitted_ellipse.set_params(optimized.x)
        return self

    def calculate_ellipse_loss(self, reference_image):
        if reference_image is None:
            return 0
        template = self.generate_ellipse_template(reference_image.shape, thickness=2)
        # self.overlap = np.multiply(template, reference_image)
        region_of_interest = np.nonzero(template>0.01)
        # print(region_of_interest)
        # print(np.max(template))
        average = np.average(reference_image[region_of_interest])
        return average


class MembraneTracer(QWidget):
    def __init__(self, tomo_model: TomoModel, start_pos, start_direction, start_ellipse: Ellipse, parent = None):
        super(MembraneTracer, self).__init__(parent=parent)

        self.tomo_model = tomo_model
        self.start_pos = start_pos
        self.start_ellipse = start_ellipse
        self.start_direction = start_direction
        self.reference_image = []

    def optimize_ellipse_position(self, reference_ellipse: Ellipse, position, direction):
        # store a new reference for the current point and optimize
        self.reference_image = self.get_reference_image(position, direction, reference_ellipse)
        start_params = np.array(reference_ellipse.get_params())
        start_params[4] = start_params[4] *180/np.pi
        optimized = optimize.minimize(self.loss_from_ellipse_overlap, start_params, method='L-BFGS-B',
                                      options={'eps': [1,1,1,1,0.1]})
        print("Optimization" ,start_params, optimized.x)
        fitted_ellipse = Ellipse()
        params = optimized.x
        print(optimized.fun)
        params[4] = params[4]*np.pi/180
        fitted_ellipse.set_params(optimized.x)
        return fitted_ellipse

    def loss_from_ellipse_overlap(self, params):
        ellipse = Ellipse()
        params[4] = params[4]*np.pi/180
        ellipse.set_params(params)
        loss = ellipse.calculate_ellipse_loss(self.reference_image)
        # print(loss)
        # self.last_overlap = ellipse.overlap
        return loss

    def get_reference_image(self, position, direction, reference_ellipse: Ellipse, offset=0) -> np.ndarray:
        direction = np.array(direction)
        normal_dir = np.cross(direction, np.array([-1,0,0]))
        normal_dir = normal_dir/np.linalg.norm(normal_dir)
        # print(reference_ellipse.width)
        extent = np.max([reference_ellipse.width, reference_ellipse.height])*1.6
        shift = np.floor(offset*direction)
        start_point = (position - normal_dir*extent) + shift
        end_point = (position + normal_dir*extent) + shift
        # print(start_point, end_point)
        return self.tomo_model.calculate_section_image(start_point, end_point, 4)

    def trace(self):
        positions = []
        directions = []
        ellipses = []
        current_ellipse = self.start_ellipse
        current_position = self.start_pos
        current_direction = self.start_direction / np.linalg.norm(self.start_direction)
        step_size = 20
        for step in range(20):
            optimized_ellipse = self.optimize_ellipse_position(current_ellipse, current_position, current_direction)
            current_ellipse = optimized_ellipse
            current_ellipse.zero_x()
            shift = optimized_ellipse.get_params()[0]
            # print(current_direction)
            normal_vector = self.tomo_model.calculate_normal_vector(current_direction)
            current_position = current_position + current_direction*shift
            current_position[0] = optimized_ellipse.get_params()[1]
            if step > 0:
                current_direction = current_direction + normal_vector*shift/step_size
            positions.append(current_position)
            directions.append(current_direction)
            # take a step to the next plane and repeat
            current_position = current_position + current_direction*step_size

        # print(positions)

        x = [x[1] for x in positions]
        y = [x[2] for x in positions]
        u = [x[1] for x in directions]
        v = [x[2] for x in directions]
        print(u,v)
        plt.quiver(x,y,u,v)
        plt.xlim([0,self.tomo_model.tomo_data.data.shape[1]])
        plt.ylim([0, self.tomo_model.tomo_data.data.shape[2]])
        plt.show()

        return current_ellipse

    def trace_by_registration(self):
        positions = []
        directions = []
        ellipses = []
        current_ellipse = self.start_ellipse
        current_position = np.array(self.start_pos)
        current_direction = self.start_direction / np.linalg.norm(self.start_direction)
        step_size = 20
        for step in range(20):
            current_reference = self.get_reference_image(current_position, current_direction, self.start_ellipse)
            # get offset reference
            next_reference = self.get_reference_image(current_position, current_direction, self.start_ellipse, step_size)
            print(current_reference.shape, next_reference.shape)
            shift, error, diffphase = [] # phase_cross_correlation(current_reference, next_reference, upsample_factor=10)
            print(shift)
            normal_vector = self.tomo_model.calculate_normal_vector(current_direction)
            if step == 0:
                original_reference = current_reference
                stabilizer = [0,0]
            else:
                stabilizer = phase_cross_correlation(original_reference, next_reference, upsample_factor=10)

            current_direction = current_direction + normal_vector*shift[1]/step_size - normal_vector*stabilizer[1]/step_size/10
            current_direction = current_direction / np.linalg.norm(current_direction)
            print(current_position, current_direction, normal_vector)
            positions.append(current_position)
            directions.append(current_direction)
            current_position = current_position + current_direction * step_size
            current_position[0] = current_position[0] + shift[0]

        print(positions)
        x = [x[1] for x in positions]
        y = [-x[2] for x in positions]
        u = [x[1] for x in directions]
        v = [-x[2] for x in directions]
        # print(u,v)
        plt.quiver(x,y,u,v)
        plt.xlim([0,self.tomo_model.tomo_data.data.shape[1]])
        plt.ylim([0, -self.tomo_model.tomo_data.data.shape[2]])
        plt.show()

        return current_reference

class SplineMembrane():

    def __init__(self, points, real_center=False, real_space_normal=False):
        self.spline_interpolated = False
        self.real_center = real_center
        self.real_space_normal = real_space_normal
        self.reference_image = False
        self.local_center = False
        self.knot_normals = False
        self.points = False
        self.set_points(points)


    def __copy__(self):
        copy_instance = SplineMembrane(self.points)
        copy_instance.spline_interpolated = self.spline_interpolated
        copy_instance.real_center = self.real_center
        copy_instance.real_space_normal = self.real_space_normal
        copy_instance.reference_image = self.reference_image
        copy_instance.local_center = self.local_center
        copy_instance.knot_normals = self.knot_normals
        copy_instance.points = self.points
        return copy_instance
    def center_of_mass(self, points):
        return np.mean(points, axis=0)

    def set_points(self, points, recalculate_local_center=True, reorient=True):
        self.points = np.array(points)

        if recalculate_local_center:
            self.recalculate_local_center()

        #reorder points to be counter clockwise around the origin
        if reorient:
            point_angles = np.arctan2(self.points[:,1], self.points[:,0])
            idx = np.argsort(point_angles)
            self.points = self.points[idx]


        # get spline fit and knot normals and calculate interpolation
        self.recalculate_spline()

        self.calculate_knot_normals()
        return self

    def get_points(self, local_center=True):
        if local_center:
            return self.points + self.local_center[np.newaxis, :].T
        else:
            return self.points

    def set_real_space_normal(self, normal: np.ndarray):
        self.real_space_normal = normal
        return self

    def get_real_space_normal(self):
        return self.real_space_normal

    def set_real_center(self, real_center: np.ndarray):
        self.real_center = real_center
        return self

    def set_local_x(self, local_x):
        self.local_center[0] = local_x
        return self
    def shify_local_y(self, local_y_shift):
        self.local_center[1] += local_y_shift
        return self

    def recalculate_local_center(self):
        local_center_diff = self.center_of_mass(self.points)
        # print("Local center diff: ", local_center_diff)
        self.local_center += local_center_diff
        self.points = self.points - local_center_diff
        return self

    def get_real_center(self):
        return self.real_center

    def calculate_knot_normals(self):
        self.knot_normals = self.calculate_spline_normals(self.spline_u)
        return self

    def calculate_spline_normals(self, u_coords):
        spl_d = interpolate.splev(u_coords, self.spline_tck, der=1)
        knot_normals = -np.array([-spl_d[1], spl_d[0]])
        knot_normals = knot_normals / np.linalg.norm(knot_normals, axis=0)
        return knot_normals

    def get_width(self):
        return np.max(self.points[:,0]) - np.min(self.points[:,0])

    def recalculate_spline(self):
        pts = np.append(self.points, self.points[0,:][np.newaxis,:], axis=0)
        x = pts[:,0]
        y = pts[:,1]
        # print("class x,y: ", x,y)
        self.spline_tck, self.spline_u = interpolate.splprep([x,y], s=0, per=1)
        self.interpolate()

    def rebalance_u(self):
        # check if u coordinates are too close to each other
        u_knots = self.spline_u
        u_diffs = np.diff(u_knots)
        mean_step = np.mean(u_diffs)
        if np.any(u_diffs-mean_step > 0.5*mean_step):
            print("Rebalancing u coordinates")
            correction = np.append([0],np.diff(u_diffs-mean_step))
            self.points = np.array(self.get_spline(self.spline_u[0:-1] + 0.5*correction, local_center=False)).T
            self.recalculate_spline()
            self.calculate_knot_normals()

    def interpolate(self, num_points=100):
        self.spline_interpolated = self.evaluate_spline(np.linspace(0, 1, num_points))
        # print(self.spline)

    def evaluate_spline(self, u):
        return interpolate.splev(u, self.spline_tck)

    def get_spline(self, u_coords=None, local_center = True):
        if u_coords is not None:
            local_coord = self.evaluate_spline(u_coords)
        else :
            local_coord = self.spline_interpolated
        if local_center:
            return local_coord + self.local_center[np.newaxis, :].T
        else:
            return local_coord

    def get_polygon(self):
        return QPolygon([QPoint(int(x[0]), int(x[1])) for x in self.get_spline().T])

    def set_reference_image(self, reference_image):
        self.reference_image = reference_image

    def get_conical_kernel(self, size):
        dir_x = np.multiply(np.ones((size, size)), np.array(range(size))) - (size - 1) / 2
        dir_y = dir_x.T

        kernel = np.power(dir_x, 2) + np.power(dir_y, 2)
        kernel = np.sqrt(kernel)
        kernel = -kernel + np.max(kernel)
        kernel = kernel / np.sum(kernel)
        return kernel
    def get_overlap_mask(self):
        mask = np.zeros(self.reference_image.shape, np.uint16)
        polygon = self.get_spline()
        polygon = polygon.T.reshape((-1, 1, 2))
        cv2.polylines(mask, [polygon.astype(np.int32)], 1, (255), 1, cv2.LINE_AA)
        # mask = cv2.blur(mask, (5, 5))
        kernel = self.get_conical_kernel(15)
        mask = cv2.filter2D(mask, -1, kernel)
        return mask

    def overlap_loss(self, offsets):
        self.points = self.original_pts + self.knot_normals.T[0:-1,:] * offsets[:, np.newaxis]
        # print(self.points)
        self.recalculate_spline()
        mask = self.get_overlap_mask()
        return np.sum(np.multiply(self.reference_image, mask))/np.sum(mask)
    def optimize_spline(self):
        self.original_pts = self.points.copy()
        start_params = np.zeros(self.original_pts.shape[0])
        eps = np.ones(self.original_pts.shape[0])*0.5
        bounds = tuple([(-4, 4)] * self.original_pts.shape[0])
        optimized = optimize.minimize(self.overlap_loss, start_params, method='L-BFGS-B', options={'eps': eps})
        # optimized = optimize.minimize(self.overlap_loss, start_params, method='COBYLA', options={'rhobeg': eps})
        # optimized = optimize.minimize(self.overlap_loss, start_params, method='SLSQP', options={'eps': eps})

        offsets = optimized.x
        new_points = self.original_pts + self.knot_normals.T[0:-1,:] * offsets[:, np.newaxis]
        self.set_points(new_points, recalculate_local_center=False)

        self.recalculate_local_center()
        self.recalculate_spline()
        # print(optimized)

    def get_width(self):
        return np.max(self.points[:,0]) - np.min(self.points[:,0])

    def get_arc_length(self):
        def arc_integral(u):
            spl_d = interpolate.splev(u, self.spline_tck, der=1)
            return np.linalg.norm(spl_d, axis=0)

        return integrate.quad(arc_integral, 0, 1, limit=200)[0]

    def transform_to_real_space(self, points, offset=True):
        transform_mx = np.array([np.cross(-self.real_space_normal,[1, 0, 0]), [1, 0, 0]]).T
        if offset:
            return np.array([(self.real_center + transform_mx @ x) for x in np.array(points).T])
        else:
            return np.array([transform_mx @ x for x in np.array(points).T])

    def get_realspace_envelope(self, equi_space = False):
        if equi_space is True:
            contour_2d = self.get_equispaced_interpolation(num_points=100)
        else:
            contour_2d = self.get_spline(local_center=False)
        points_real = self.transform_to_real_space(self.points.T)
        return points_real
    def get_points(self, local_center = True):
        if not local_center:
            return self.points
        else:
            return self.points + self.local_center

    def radial_offset_envelope(self, offset):
        offset_knots = self.points+self.knot_normals.T[0:-1,:] * offset
        self.set_points(offset_knots)

    def equispace_cost(self, u_diff_in, spacing, u_start):
        u_in = (u_start + np.cumsum(u_diff_in)) % 1
        spline = interpolate.splev(u_in, self.spline_tck)
        distances = np.linalg.norm(np.diff(spline, axis=1), axis=0)
        cost = np.sum(np.power(distances-spacing, 2))
        return cost
    def get_equispaced_interpolation(self, spacing=1, real_space=False):
        total_length = self.get_arc_length()
        num_points = int(total_length / spacing)
        u_coords_diff = np.ones(num_points)/(num_points+1)

        # find topmost point:
        spline_zeros = interpolate.sproot(self.spline_tck)
        top_u_index = np.argmax(self.get_spline(spline_zeros[0], local_center=False)[1])
        u_start = spline_zeros[0][top_u_index]
        # print(u_start)
        # u_start = 0

        # calculate jacobian
        def spline_jac(u, spacing, u_start):
            u_init = u_start + np.cumsum(u)
            jac = np.zeros(len(u_init))
            points_init = np.array(self.evaluate_spline(u_init)).T
            diffs_init = np.array(interpolate.splev(u_init, self.spline_tck, der=1)).T

            for i in range(len(u_init)):
                j = (i + 1) % (len(u_init))
                jac[i] = np.dot(points_init[i] - points_init[i - 1], diffs_init[i]) / np.linalg.norm(
                    points_init[i] - points_init[i - 1])
                jac[i] += np.dot(points_init[j] - points_init[i], diffs_init[j]) / np.linalg.norm(
                    points_init[j] - points_init[i])
            return jac

        # optimized = optimize.minimize(self.equispace_cost, u_coords_diff, args=(total_length/num_points),
        #         #                               method='COBYLA',
        #         #                               options={'rhobeg': 0.1/num_points})
        optimized = optimize.minimize(self.equispace_cost, u_coords_diff, jac=spline_jac, args=(total_length / num_points, u_start),
                                                                    method='CG')

        u_equi = (u_start + np.cumsum(optimized.x)) % 1
        local_points = self.evaluate_spline(u_equi)
        local_normals = self.calculate_spline_normals(u_equi)

        local_normals = local_normals * np.sign(local_normals[0,1])
        if real_space:
            return self.transform_to_real_space(local_points), self.transform_to_real_space(local_normals, offset=False)
        else:
            return local_points + self.local_center[np.newaxis, :].T, local_normals

    def save_debug_image(self, filename):
        fig = plt.figure()
        plt.imshow(self.reference_image, 'gray')
        plt.plot(self.get_spline()[0], self.get_spline()[1], 'r--', alpha=0.4)
        # crosses for each point
        pts = self.get_points()
        plt.plot(pts[:,0], pts[:,1], 'rx')
        fig.savefig(filename)

def main():
    points_x, points_y, section_image = pickle.load(open("debug/spline_points.p", "rb"))
    # print(points_x, points_y)
    X = np.array(list(zip(points_x, points_y)))
    # print(X)
    my_spline = SplineMembrane(X)
    my_spline.set_reference_image(section_image)
    # spline_fit = my_spline.get_spline(local_center=False)

    # print(my_spline.get_points())

    my_spline.calculate_knot_normals()

    fig, (ax1, ax2, ax3) = plt.subplots(3, 1, figsize=(3,6))
    ax1.imshow(section_image, 'gray')
    # ax1.plot(spline_fit[0], spline_fit[1], 'b:', alpha=0.4)
    # add points in X
    ax1.plot(points_x, points_y, 'ro')

    ordered_points = my_spline.get_points()

    ax1.plot(ordered_points[:,0], ordered_points[:,1], 'ro')

    mask = my_spline.get_overlap_mask()
    ax2.imshow(mask)

    # plot knot normals as arrows
    length = 20
    for i in range(len(points_x)):
        ax2.arrow(ordered_points[i][0], ordered_points[i][1], my_spline.knot_normals[0][i]*length, my_spline.knot_normals[1][i]*length, head_width=3, head_length=6, fc='k', ec='k')

    roots = interpolate.sproot(my_spline.spline_tck)
    print(roots[0])

    # spline_fit = my_spline.get_spline(local_center=True)
    # ax1.plot(spline_fit[0], spline_fit[1], 'b--', alpha=0.4)

    optimized_spline = my_spline.get_spline()
    ax1.plot(optimized_spline[0], optimized_spline[1], 'r--', alpha=0.4)

    my_spline.radial_offset_envelope(15)
    spline_fit = my_spline.get_spline()
    ax1.plot(spline_fit[0], spline_fit[1], 'r:', alpha=0.4)

    coords_equi, normals = my_spline.get_equispaced_interpolation(10)
    ax3.plot(coords_equi[0], coords_equi[1], 'ro', alpha=0.4)
    ax3.set_aspect('equal', adjustable='box')

    # plot normals as arrows
    for i in range(len(coords_equi[0])):
        ax3.arrow(coords_equi[0][i], coords_equi[1][i], normals[0][i]*10, normals[1][i]*10, head_width=3, head_length=6, fc='k', ec='k')


    plt.tight_layout()
    plt.show()

def profile_equispace():
    points_x, points_y, section_image = pickle.load(open("debug/spline_points.p", "rb"))
    # print(points_x, points_y)
    X = np.array(list(zip(points_x, points_y)))
    # print(X)
    my_spline = SplineMembrane(X)

    t = time.process_time()
    # time equispaced interpolation
    spline_rep, normals = np.array(my_spline.get_equispaced_interpolation(1))
    print("Time elapsed: ", time.process_time() - t)

    print(np.linalg.norm(spline_rep, axis=1))

    fig, ax = plt.subplots(1, 1, figsize=(3,3))
    ax.imshow(section_image, 'gray')
    ax.plot(spline_rep[0], spline_rep[1], 'r*', alpha=0.4)
    plt.tight_layout()
    plt.show()


if __name__ == "__main__":
    # main()
    profile_equispace()
