# Supplementary material for: Unwrapping the Ciliary Coat: High‐Resolution Structure and Function of the Ciliary Glycocalyx
Source: Adv Sci (Weinh). 2025 Mar 5;12(16):2413355. doi: 10.1002/advs.202413355 (PMC12021028; doi:10.1002/advs.202413355)
Supplement: Supplementary file 2 — Supporting Information [file ADVS-12-2413355-s001.zip › code/SectionTab.py]

import numpy as np
from PyQt6.QtWidgets import *
from PyQt6.QtGui import QPixmap, QImage, QPainter, QPen, QColor, QPolygon, QTransform, QIntValidator
from TomoModel import *
from PyQt6.QtCore import Qt, QPoint, QRect
import cv2
from PIL.ImageQt import ImageQt
from PIL import Image, ImageEnhance
# from ellipse import LsqEllipse
# from FeatureTracer import FeatureTracer
import FeatureTracerMulti
import scipy.optimize as optimize
from MembraneTracer import SplineMembrane
import datetime

import traceback
import importlib

import pickle

class SectionTab(QWidget):
    def __init__(self, tomo_model: TomoModel, start_point, end_point, parent=None):
        super(SectionTab, self).__init__(parent=parent)
        self.parent = parent

        self.tomo_model = tomo_model
        self.main_layout = QGridLayout()
        self.setLayout(self.main_layout)
        self.start_point = start_point
        self.end_point = end_point
        self.membrane = False
        self.membrane_knots = None

        # setup options and controls
        hlay1 = QHBoxLayout()
        self.radio_membrane = QRadioButton("Segment membrane")
        self.radio_mtd = QRadioButton("Segment MTD")
        self.radio_mtd.setChecked(True)
        for element in [self.radio_mtd, self.radio_membrane]:
            hlay1.addWidget(element)
        self.main_layout.addLayout(hlay1, 1, 0)

        slider_label = QLabel("Slices to average")
        self.slider_avg_slice = QSlider(Qt.Orientation.Horizontal, self)
        self.slider_avg_slice.setMinimum(1)
        self.slider_avg_slice.setMaximum(50)
        self.slider_avg_slice.setValue(4)
        hlay2 = QHBoxLayout()
        for element in [slider_label, self.slider_avg_slice]:
            hlay1.addWidget(element)
        self.main_layout.addLayout(hlay2, 2, 0)

        self.points_tree = QTreeWidget(self)
        box_size_label = QLabel("Box size:")
        box_size_layout = QHBoxLayout()
        self.box_size = QLineEdit()
        int_validator = QIntValidator(1,100, self)
        self.box_size.setValidator(int_validator)
        self.box_size.setText(str(30))
        for element in [box_size_label, self.box_size]:
            box_size_layout.addWidget(element)
        vlay_points = QVBoxLayout()
        vlay_points.addWidget(self.points_tree)
        vlay_points.addLayout(box_size_layout)
        self.membrane_tree = QTreeWidget(self)

        self.points_tree.setContextMenuPolicy(Qt.ContextMenuPolicy.CustomContextMenu)
        self.points_tree.customContextMenuRequested.connect(self.context_menu_points)
        self.membrane_tree.setContextMenuPolicy(Qt.ContextMenuPolicy.CustomContextMenu)
        self.membrane_tree.customContextMenuRequested.connect(self.context_menu_membrane)

        hlay3 = QHBoxLayout()
        for element in [self.points_tree, self.membrane_tree]:
            element.setColumnCount(2)
            element.setHeaderLabels(['x', 'y'])
        hlay3.addLayout(vlay_points)
        hlay3.addWidget(self.membrane_tree)
        self.main_layout.addLayout(hlay3, 3,0)

        button_delete_point = QPushButton("Delete Point")
        button_trace_feature = QPushButton("Trace single feature")
        button_trace_all = QPushButton("Trace all")
        hlay4 = QHBoxLayout()
        for element in [button_delete_point, button_trace_feature, button_trace_all]:
            hlay4.addWidget(element)
        self.main_layout.addLayout(hlay4, 4, 0)
        button_delete_point.pressed.connect(self.remove_feature_point)
        button_trace_feature.pressed.connect(self.trace_single_feature)
        button_trace_all.pressed.connect(self.trace_all)

        # display the slice
        self.display_image = QImage(np.zeros([100,100])+20, 100, 100, QImage.Format.Format_Grayscale8)
        display_pixmap = QPixmap(self.display_image)
        self.pixmap_label = QLabel()
        self.pixmap_label.setPixmap(display_pixmap)
        self.main_layout.addWidget(self.pixmap_label, 0, 0, alignment=Qt.AlignmentFlag.AlignCenter)
        self.pixmap_label.mousePressEvent = self.store_point

        self.draw_section()

        # signals and slots
        self.slider_avg_slice.valueChanged.connect(self.draw_section)

    def context_menu_points(self, point):
        menu = QMenu()
        delete_action = menu.addAction("Delete point")
        action = menu.exec(self.points_tree.viewport().mapToGlobal(point))
        if action == delete_action:
            self.remove_feature_point()

    def context_menu_membrane(self, point):
        menu = QMenu()
        delete_action = menu.addAction("Delete point")
        action = menu.exec(self.membrane_tree.viewport().mapToGlobal(point))
        if action == delete_action:
            self.remove_membrane_point()

    def remove_feature_point(self):
        root = self.points_tree.invisibleRootItem()
        for item in self.points_tree.selectedItems():
            (item.parent() or root).removeChild(item)
        self.draw_annotation()

    def remove_membrane_point(self):
        root = self.membrane_tree.invisibleRootItem()
        for item in self.membrane_tree.selectedItems():
            (item.parent() or root).removeChild(item)
        self.draw_annotation()

    def draw_section(self):

        section_image = self.tomo_model.calculate_section_image(self.start_point, self.end_point, self.slider_avg_slice.value(), normalize=False)
        self.section_image_raw = section_image
        section_image = self.tomo_model.normalize_image(section_image).astype(np.uint8)
        self.section_image = section_image
        np.set_printoptions(threshold=50000)
        PIL_image = Image.fromarray(section_image, 'L')
        enhancer = ImageEnhance.Contrast(PIL_image)
        display_image = enhancer.enhance(2)

        # save pixmap for later annotation drawing
        self.pixmap_cache = QPixmap.fromImage(ImageQt(display_image))
        self.pixmap_label.setPixmap(self.pixmap_cache)

    def draw_annotation(self):
        mtd_points = [self.points_tree.topLevelItem(x).get_point() for x in range(self.points_tree.topLevelItemCount())]
        membrane_points = [self.membrane_tree.topLevelItem(x).get_point() for x in range(self.membrane_tree.topLevelItemCount())]

        display_pixmap = self.pixmap_cache.copy()
        painter = QPainter(display_pixmap)
        pen = QPen()
        pen.setWidth(3)
        pen.setColor(QColor('blue'))
        painter.setPen(pen)

        if len(membrane_points) > 0:
            points_x = [point.x() for point in membrane_points]
            points_y = [point.y() for point in membrane_points]
            X = np.array(list(zip(points_x, points_y)))

            point_radius = 3
            # mark points to be drawn
            for point in X:
                painter.drawEllipse(QPoint(point[0], point[1]), point_radius, point_radius)

        if len(membrane_points) > 2:

            # if we have enough poitns, draw the polygon
            self.membrane = SplineMembrane(X)
            self.membrane_knots = X
            painter.drawPolyline(self.membrane.get_polygon())

            pen.setWidth(1)
            pen.setColor(QColor('green'))
            painter.setPen(pen)

            pickle.dump([points_x, points_y, self.section_image], open("debug/spline_points.p", "wb"))

            # cv2.imwrite("debug/section.png", self.section_image)
            # cv2.imwrite("debug/section_t.png", 255*optimized_ellipse.generate_ellipse_template(self.section_image.shape))
            # print("Center: {}, width: {}, height: {}, phi: {}".format(real_center, width, height, phi))

        pen.setWidth(1)
        trans_red = QColor('red')
        trans_red.setAlpha(100)
        pen.setColor(trans_red)
        painter.setPen(pen)
        box_size = int(float(self.box_size.text())/2)
        box = QPoint(box_size, box_size)
        for point in mtd_points:
            painter.drawRect(QRect(point-box, point+box))
        painter.end()
        self.pixmap_label.setPixmap(display_pixmap)

    def store_point(self, event):
        # store a point indicated by the user clicking the picture
        x = event.pos().x()
        y = event.pos().y()

        if self.radio_mtd.isChecked():
            point_item = PointTreeWidgetItem(self.points_tree)
        else:
            point_item = PointTreeWidgetItem(self.membrane_tree)
        point_item.set_point(QPoint(x, y))
            # print(self.points_tree.topLevelItemCount())
        self.draw_annotation()
        # print(self.get_real_coords_from_section([x,y]))


    def get_real_coords_from_section(self, section_coordinate):
        return self.tomo_model.get_real_coord_from_section(self.end_point, self.start_point, section_coordinate)

    def trace_single_feature(self):
        trace_item = self.points_tree.selectedItems()
        if len(trace_item) == 0:
            return False
        section_point = np.array([trace_item[0].get_point().x(), trace_item[0].get_point().y()])
        start_point, end_point = self.tomo_model.pad_2d_coordinate(np.array(self.start_point), np.array(self.end_point))

        direction = self.tomo_model.calculate_normal_vector(start_point-end_point)
        startPoint = self.get_real_coords_from_section(section_point)

        # tracer = FeatureTracer(self.tomo_model, startPoint, direction, int(self.box_size.text()))
        # tracer.trace(40)

    def trace_all(self):
        trace_items = [self.points_tree.topLevelItem(index) for index in range(self.points_tree.topLevelItemCount())]
        if len(trace_items) == 0:
            return False
        trace_points = [[point.get_point().x(), point.get_point().y()] for point in trace_items]
        start_point, end_point = self.tomo_model.pad_2d_coordinate(np.array(self.start_point), np.array(self.end_point))
        real_points = [self.get_real_coords_from_section(x) for x in trace_points]

        in_plane = start_point-end_point
        in_plane = in_plane/np.linalg.norm(in_plane)
        direction = self.tomo_model.calculate_normal_vector(in_plane)

        tracing_membrane = False

        if self.membrane_knots is not None:
            tracing_membrane = SplineMembrane(self.membrane_knots)
            tracing_membrane.set_real_center(self.get_real_coords_from_section(self.membrane.local_center))
            # print("Membrane center: {}".format(self.membrane.real_center))
        try:
            importlib.reload(FeatureTracerMulti)
            tracer = FeatureTracerMulti.FeatureTracerMulti(self.tomo_model,
                                                           real_points,
                                                           direction,
                                                           int(self.box_size.text()),
                                                           tracing_membrane, self.parent)
            # tracer.trace(40)
        except Exception:
            traceback.print_exc()

    def save_image(self):
        out_img = self.section_image_raw
        out_img -= np.min(out_img)
        out_img *= 1.0*2**16/(np.max(out_img))
        self.tomo_model.make_save_dir()
        cv2.imwrite("{}/section_avg{}.tiff".format(self.tomo_model.save_path,
                                                  self.slider_avg_slice.value()), out_img.astype(np.uint16))

    def save_mask(self):
        print("Saving mask (dummy)")

class PointTreeWidgetItem(QTreeWidgetItem):
    def __init__(self, parent):
        super().__init__(parent)

    def set_point(self, point: QPoint):
        self.point = point
        for index, value in enumerate([point.x(), point.y()]):
            self.setText(index, str(value))

    def get_point(self):
        return self.point
