# Supplementary material for: Unwrapping the Ciliary Coat: High‐Resolution Structure and Function of the Ciliary Glycocalyx
Source: Adv Sci (Weinh). 2025 Mar 5;12(16):2413355. doi: 10.1002/advs.202413355 (PMC12021028; doi:10.1002/advs.202413355)
Supplement: Supplementary file 2 — Supporting Information [file ADVS-12-2413355-s001.zip › code/SectionView.py]

from PyQt5.QtWidgets import QApplication, QMainWindow, QPushButton, QLabel, QVBoxLayout, QWidget

class SectionView(QWidget):
    """
    This "window" is a QWidget. If it has no parent, it
    will appear as a free-floating window as we want.
    """

    def __init__(self):
        super().__init__()
        layout = QVBoxLayout()
        self.label = QLabel("Another Window")
        layout.addWidget(self.label)
        self.setLayout(layout)
