# Supplementary material for: Unwrapping the Ciliary Coat: High‐Resolution Structure and Function of the Ciliary Glycocalyx
Source: Adv Sci (Weinh). 2025 Mar 5;12(16):2413355. doi: 10.1002/advs.202413355 (PMC12021028; doi:10.1002/advs.202413355)
Supplement: Supplementary file 2 — Supporting Information [file ADVS-12-2413355-s001.zip › code/TomoModel.py]

import os.path

from PyQt6.QtCore import QObject, pyqtSignal
import mrcfile
import numpy as np
import cv2
from pathlib import Path


class TomoModel(QObject):
    def __init__(self, file_path = None):
        super().__init__()
        self.tomo_data = None
        self.shape = None
        if file_path is not None:
            self.load_data(file_path)

    def load_data(self, file_name):
        # file_name = "pos1__bin4.mrc"
        # file_name = "Tomo109_bin__bin4.hdf_nad.mrc"
        if file_name:
            try:
                self.tomo_data = mrcfile.open(file_name, 'r', permissive=True)
                # self.tomo_data.update_header_from_data()
                self.shape = self.tomo_data.data.shape
                # print(np.min(self.tomo_data.data), np.max(self.tomo_data.data))
                no_samples = 1000
                sample = self.tomo_data.data[np.random.randint(0, self.shape[0],no_samples),
                                  np.random.randint(0, self.shape[1],no_samples),
                                  np.random.randint(0, self.shape[2],no_samples)]
                sample = np.sort(sample)
                print(sample[100])
                self.norm_extents = [2*sample[5]-sample[995], 3*sample[995]-2*sample[5]]
                self.file_name = file_name
                self.save_path = os.path.splitext(file_name)[0]

            except Exception as e:
                print("Can't open tomography file. Not an MRC format? " + str(e) )

    def make_save_dir(self):
        Path(self.save_path).mkdir(parents=True, exist_ok=True)
        return True

    def data(self):
        return self.tomo_data.data

    def get_horizontal_section(self, index, normalize=True) -> np.ndarray:
        # Return a single top-down slice of the tomogram
        section_image = self.tomo_data.data[index, :, :].copy()
        if normalize:
            # section_image = cv2.normalize(section_image, None, 0, 255, cv2.NORM_L2, dtype=cv2.CV_32F)
            return self.normalize_image(section_image).astype(np.uint8)
        else:
            return section_image

    def calculate_section_image(self, start_point, end_point, average_slices = 1, zrange = None, normalize=True) -> np.ndarray:

        start_point, end_point = self.pad_2d_coordinate(np.array(end_point), np.array(start_point))

        # print("start: {} end: {}".format(start_point, end_point))
        if np.all(start_point < np.array([0,0,0])) or  np.all(start_point > np.array(self.tomo_data.data.shape)):
            return False
        if np.all(end_point < np.array([0,0,0])) or  np.all(end_point > np.array(self.tomo_data.data.shape)):
            return False
        vector_in_plane, distance = self.calculate_direction_vector(start_point, end_point)
        normal_vector = self.calculate_normal_vector(vector_in_plane)
        self.direction_vector = normal_vector  # store for later tracing.
        # print("Normal: {}, In plane: {}".format(normal_vector, vector_in_plane))
        width = int(np.round(distance))
        if zrange is None:
            height = self.tomo_data.data.shape[0]
            z = np.array([range(height)]*width).T
        else:
            zrange = np.clip(zrange, 0, self.tomo_data.data.shape[0])
            z = np.array([range(zrange[0],zrange[1])]*width).T
            height = np.abs(zrange[1]-zrange[0])
            # print(height, z)
        x = np.array([[end_point[1] - vector_in_plane[1] * pos for pos in range(width)]] * height)
        y = np.array([[end_point[2] - vector_in_plane[2] * pos for pos in range(width)]] * height)

        z = np.array([z for pos in range(average_slices)]).astype(int)
        x = np.array([x + (pos*normal_vector[1]) for pos in range(average_slices)]).astype(int)
        y = np.array([y + (pos*normal_vector[2]) for pos in range(average_slices)]).astype(int)
        try:
            section_all = self.tomo_data.data[z, y, x]
        except IndexError:
            return False
        section_image = np.average(section_all, axis=0)
        # section_image = section_all[0,:,:]
        # print(section_image)
        # print('averaged', section_image, np.min(section_image))
        if normalize:
            return self.normalize_image(section_image).astype(np.uint8)
        else:
            return section_image

    def calculate_direction_vector(self, point1, point2):
        # return a normalized direction vector
        direction_vector = np.array(point2) - np.array(point1)
        # print(direction_vector)
        distance = np.linalg.norm(direction_vector)
        return direction_vector / distance, distance

    def normalize_image(self, section_image):
        section_image = section_image.astype(np.float64)
        section_image -= self.norm_extents[0]
        section_image *= 255.0 / self.norm_extents[1]
        return np.clip(section_image, 0, 255)
    def calculate_normal_vector(self, vector):
        # get a normal vector assuming the first dimension is z
        normal_vector = np.cross(vector, np.array([-1, 0, 0]))
        return normal_vector / np.linalg.norm(normal_vector)

    def get_real_coord_from_section(self, start_point, end_point, section_coordinate):
        in_plane_transform = np.zeros([3, 2])
        in_plane_transform[0, 1] = 1
        start_point, end_point = self.pad_2d_coordinate(np.array(end_point), np.array(start_point))
        plane_vector = end_point-start_point
        plane_vector = plane_vector / np.linalg.norm(plane_vector)
        in_plane_transform[:,0] = plane_vector
        return np.array(start_point)+np.matmul(in_plane_transform, section_coordinate)

    def pad_2d_coordinate(self, *args):
        return tuple([np.append([0], x) if len(x) <3 else x for x in args])
