# Supplementary material for: Unwrapping the Ciliary Coat: High‐Resolution Structure and Function of the Ciliary Glycocalyx
Source: Adv Sci (Weinh). 2025 Mar 5;12(16):2413355. doi: 10.1002/advs.202413355 (PMC12021028; doi:10.1002/advs.202413355)
Supplement: Supplementary file 2 — Supporting Information [file ADVS-12-2413355-s001.zip › code/TomoTab.py]

import numpy as np
from PyQt6.QtWidgets import *
from PyQt6.QtGui import QPixmap, QImage, QIntValidator
from PyQt6.QtCore import Qt
from TomoModel import *
import cv2
from PIL.ImageQt import ImageQt
from PIL import Image, ImageEnhance

class TomoTab(QWidget):
    def __init__(self, tomo_model: TomoModel, parent=None):
        super(TomoTab, self).__init__(parent=parent)
        self.parent = parent

        self.start_pos = None
        self.end_pos = None

        self.tomo_model = tomo_model
        self.main_layout = QGridLayout()
        self.setLayout(self.main_layout)
        label1 = QLabel(str(self.tomo_model.shape))
        self.display_image = QImage(np.zeros([100,100])+20, 100, 100, QImage.Format.Format_Grayscale8)
        display_pixmap = QPixmap(self.display_image)
        self.pixmap_label = QLabel()
        self.pixmap_label.setPixmap(display_pixmap)
        self.main_layout.addWidget(self.pixmap_label, 0, 0)
        hlay1 = QHBoxLayout()
        label_slice = QLabel("Slice:")
        # self.input_slice = QLineEdit("0")
        self.slider_slice = QSlider(Qt.Orientation.Horizontal, self)
        self.slider_slice.setMinimum(0)
        self.slider_slice.setMaximum(1)
        # self.slider_slice.setTickInterval()
        # self.input_slice_val = QIntValidator()
        # self.input_slice.setValidator(self.input_slice_val)
        hlay1.addWidget(label_slice)
        hlay1.addWidget(self.slider_slice)
        self.main_layout.addLayout(hlay1,1,0)

        self.pixmap_label.mousePressEvent = self.store_pos
        self.pixmap_label.mouseReleaseEvent = self.spawn_section
        self.draw_section()

        # signals and slots
        self.slider_slice.valueChanged.connect(self.on_slice_changed)

    def draw_section(self, index = None):
        if index is None:
            index = int(self.tomo_model.shape[0]/2)
            self.slider_slice.setMaximum(self.tomo_model.shape[0]-1)
            self.slider_slice.setValue(index)
            # self.input_slice_val.setRange(0,self.tomo_model.shape[0]-1)
        # insurance that we don't go out of slice
        index = np.clip(index, 0, self.tomo_model.shape[0]-1)
        section_image = self.tomo_model.get_horizontal_section(index)
        # section_image = cv2.normalize(section_image, None, 0, 255, cv2.NORM_MINMAX, dtype=cv2.CV_32F)
        PIL_image = Image.fromarray(section_image, 'L')

        enhancer = ImageEnhance.Contrast(PIL_image)
        image_out = enhancer.enhance(2)
        # display_image = QImage(section_image.data, w, h, QImage.Format_RGB888)
        # display_pixmap = QPixmap(display_image)
        self.pixmap_label.setPixmap(QPixmap.fromImage(ImageQt(image_out)))

    def store_pos(self, event):
        self.start_pos = [event.pos().x(), event.pos().y()]
        # print(self.start_pos)

    def spawn_section(self, event):
        self.end_pos = [event.pos().x(), event.pos().y()]
        if not self.start_pos == self.end_pos:
            self.parent.new_section_view(self.tomo_model, self.start_pos, self.end_pos)

    def on_slice_changed(self):
        index = int(self.slider_slice.value())
        self.draw_section(index)
