# Supplementary material for: Unwrapping the Ciliary Coat: High‐Resolution Structure and Function of the Ciliary Glycocalyx
Source: Adv Sci (Weinh). 2025 Mar 5;12(16):2413355. doi: 10.1002/advs.202413355 (PMC12021028; doi:10.1002/advs.202413355)
Supplement: Supplementary file 2 — Supporting Information [file ADVS-12-2413355-s001.zip › genetics/FMG1-A_genomic_AadA.gb]

LOCUS       FMG1-A_genomic_AadA_publication       21509 bp    DNA     linear   UNA 04-OCT-2024
DEFINITION  .
ACCESSION   urn.local.nieverge.38-iaa32io
VERSION     urn.local.nieverge.38-iaa32io
KEYWORDS    .
SOURCE      
  ORGANISM  .
FEATURES             Location/Qualifiers
     mRNA            complement(<1..715)
                     /standard_name="Cre18.g749997.t1.1"
     exon            complement(<1..375)
                     /standard_name="exon"
     gene            complement(<1..715)
                     /standard_name="Cre18.g749997"
     CDS             complement(<1..306)
                     /codon_start=1
                     /standard_name="CDS"
     5'UTR           complement(307..375)
                     /standard_name="5'UTR"
     5'UTR           complement(504..715)
                     /standard_name="5'UTR"
     exon            complement(504..715)
                     /standard_name="exon"
     5'UTR           2476..3011
                     /standard_name="5'UTR"
     exon            2476..3630
                     /standard_name="exon"
     gene            2476..19545
                     /standard_name="Cre18.g750047"
     mRNA            2476..19545
                     /standard_name="Cre18.g750047.t1.1"
     CDS             join(3012..3630,3795..4730,4914..7545,7664..8625,
                     8744..11045,11175..16034,16126..18013,18146..19232)
                     /standard_name
     exon            3795..4730
                     /standard_name="exon"
     exon            4914..7545
                     /standard_name="exon"
     CDS             <5302..>5351
                     /codon_start=2
                     /standard_name
     exon            <5302..>5351
                     /standard_name="exon"
     mRNA            <5302..>5351
                     /standard_name="Cre18.g750047.t1.1"
     misc_feature    complement(5346..>5351)
                     /note="Geneious type: crRNAs"
                     /standard_name="crFMG1-A_1"
     exon            complement(<5352..>5376)
                     /note="exon_id=PNW78240-5"
                     /standard_name="exon id=PNW78240-5"
     mRNA            complement(<5352..>5376)
                     /gene="CHLRE_09g392867v5"
                     /standard_name="PNW78240"
     gene            complement(<5352..>5376)
                     /gene="CHLRE_09g392867v5"
                     /note="hypothetical protein"
                     /standard_name="CHLRE 09g392867v5 gene"
     CDS             complement(<5352..>5376)
                     /gene="CHLRE_09g392867v5"
                     /protein_id="PNW78240"
                     /note="transcript_id=PNW78240"
                     /db_xref="RefSeq_peptide:XP_001695166.1"
                     /db_xref="RefSeq_peptide:XP_001703621.1"
                     /db_xref="Uniprot/SPTREMBL:A0A2K3DCH9"
                     /db_xref="Uniprot/SPTREMBL:A8J1T9"
                     /db_xref="Uniprot/SPTREMBL:Q84X68"
                     /db_xref="GO:0016020"
                     /db_xref="GO:0016021"
                     /db_xref="GO:0016021"
                     /db_xref="GO:0031514"
                     /db_xref="protein_id:PNW78240"
                     /db_xref="protein_id:PNW78240.1"
                     /db_xref="UniParc:UPI000CCD0A8D"
                     /db_xref="UniParc:UPI000CCD0A8D"
                     /codon_start=1
                     /standard_name="CHLRE 09g392867v5 CDS"
     misc_feature    5356..5376
                     /note="Geneious type: ligation"
                     /standard_name="Ligation"
     regulatory      5381..5596
                     /note="Geneious type: promoter"
                     /locus_tag="rbcS2 5'UTR in pMS188"
                     /standard_name="promoter"
     intron          5605..5749
                     /locus_tag="rbcS2 intron1"
                     /standard_name="intron"
     misc_feature    5735..5749
                     /note="Geneious type: ligation"
                     /standard_name="Ligation"
     gene            5750..6781
                     /standard_name="gibsonFragment"
     CDS             <5750..5992
                     /codon_start=1
                     /standard_name="ble"
     CDS             5993..6781
                     /standard_name="AadA"
     misc_feature    6782..6796
                     /note="Geneious type: ligation"
                     /standard_name="Ligation"
     3'UTR           6786..7019
                     /locus_tag="rbcS2 3' UTR"
                     /standard_name="3'UTR"
     3'UTR           <7008..7019
                     /locus_tag="rbcS2 3' UTR"
                     /standard_name="3'UTR"
     exon            <7008..>7032
                     /note="exon_id=PNW78240-5"
                     /standard_name="exon id=PNW78240-5"
     mRNA            <7008..>7032
                     /gene="CHLRE_09g392867v5"
                     /standard_name="PNW78240"
     gene            <7008..>7032
                     /gene="CHLRE_09g392867v5"
                     /note="hypothetical protein"
                     /standard_name="CHLRE 09g392867v5 gene"
     misc_feature    <7008..>7032
                     /note="Geneious type: crRNAs"
                     /standard_name="crFMG1B_ko1"
     misc_feature    7008..7032
                     /note="Geneious type: ligation"
                     /standard_name="Ligation"
     CDS             <7008..>7032
                     /gene="CHLRE_09g392867v5"
                     /protein_id="PNW78240"
                     /note="transcript_id=PNW78240"
                     /db_xref="RefSeq_peptide:XP_001695166.1"
                     /db_xref="RefSeq_peptide:XP_001703621.1"
                     /db_xref="Uniprot/SPTREMBL:A0A2K3DCH9"
                     /db_xref="Uniprot/SPTREMBL:A8J1T9"
                     /db_xref="Uniprot/SPTREMBL:Q84X68"
                     /db_xref="GO:0016020"
                     /db_xref="GO:0016021"
                     /db_xref="GO:0016021"
                     /db_xref="GO:0031514"
                     /db_xref="protein_id:PNW78240"
                     /db_xref="protein_id:PNW78240.1"
                     /db_xref="UniParc:UPI000CCD0A8D"
                     /db_xref="UniParc:UPI000CCD0A8D"
                     /codon_start=2
                     /standard_name="CHLRE 09g392867v5 CDS"
     misc_feature    complement(<7033..7049)
                     /note="Geneious type: crRNAs"
                     /standard_name="crFMG1-A_1"
     CDS             <7033..>7082
                     /codon_start=3
                     /standard_name
     exon            <7033..>7082
                     /standard_name="exon"
     mRNA            <7033..>7082
                     /standard_name="Cre18.g750047.t1.1"
     exon            7664..8625
                     /standard_name="exon"
     exon            8744..11045
                     /standard_name="exon"
     exon            11175..16034
                     /standard_name="exon"
     misc_feature    complement(15198..15220)
                     /note="Geneious type: crRNAs"
                     /standard_name="crFMG1-A_2"
     exon            16126..18013
                     /standard_name="exon"
     exon            18146..19545
                     /standard_name="exon"
     3'UTR           19233..19545
                     /standard_name="3'UTR"
ORIGIN      
        1 ttgcgccttc tgcagctgcc ggttagccgc catcaggtga tacccgtcat gcggcgccgc
       61 ctcctgcggc tgcggcccca gcgccagctc cagtgtgagg tcgggcctaa gccccacgtg
      121 cagcagcggc cgcatgtgca tgcgcgcact cacaggcacc tgcagggcca gcgcgccgtg
      181 cgagccggtg gggccgatgc ggcagcacag ccgctgctcg tgctgttggg tggggcgcgg
      241 cggcgactcc tccgcggctc cagggaacac tacagccgtg cttgccgcgt cgtgcttgcc
      301 ggtcatcgag tccgctgtaa aaacgaccgc agtccgcaca ggcatgtcgc cgcgccgctg
      361 ctctacaggt aacgcctgcc gtcagaaaaa cacacgcttt aggaatgcgc gtgaagaaag
      421 ttgagtggca cacgtggagg taacatactt aggcaaagtc ttcgcaagaa tactattcgt
      481 gctgggttac caaatcgcct tacccagaga agggacggcg ggacagcaat atgcttgaca
      541 tcgcccaggc gcccggaaca agactgcatc agcgaaggtc cacggctgcc caacgtaatc
      601 gtctttttgt cagtggaaga ccagtacact accaggctgc tgcgaggcac agcgctaggc
      661 tctatttcca ttttgctttc aggggtggtc cgtttggcgt gagatctaca tactcttggt
      721 attccataat gtgtgtgaat gaacttggag tgtttgtatc gtcagcacga cggctgtctc
      781 cagaccccta tcaagtgtga gccaaatcat gcgaagagaa aatcacacac cggcaggccg
      841 agcattggcc agcgctttcc gcaattcacg cgtgtcgcca aggacgagtt tacaaagttc
      901 acgggcggtt ggaccattgg cagctactgt tggctgtttt tgcgtgactt cctttcttag
      961 gctcccaaag gcctgtaaaa atgatggatt caaagacaca gcagacggcg agccgtcata
     1021 aagagcctgt caccgttgtc catttctgta gcggctcgct ctcacgcctc tttcttcctg
     1081 gtccgggcgc aacccccagt ggacgcgttc ggaccagcca tggcaccgaa gcggcgccga
     1141 gacgaagctg agaaggcgga ggaggagaaa ggtgggggag cgattgcccc tcgttgcctg
     1201 tccctggcac tcccgccagg agcacccctg actcccgccg tccatcttct cggaatcatt
     1261 gcgtgagggt gcggattggg atcgcttagt ttaactaatc cgcccagttg gggcccacga
     1321 ggctgtccat cgtcaaagtt ggccggggtt cattgcaagg gggagagtca gaagttgctg
     1381 atgctacaaa agcatgtggg gacttggggt tcagggtttt tactggtcag gaacggtgcg
     1441 tttgttcgtg cgtgtccatc cgttcgtgcg gccagttgcg ctgtcacacc ggtatgaacg
     1501 cggaacaacc cgctcaggcc atcacggaca gtgacgatga ctaagcacgg ttccgcaggt
     1561 gcaagggggt gggctagggt caggctttct gttatgtttt ttatgtttgt ggttggggtt
     1621 ggctcgtgat gctttgtggt cacgaggtgc gcctccctgg ggacacgctt tttcctggag
     1681 tgggacccgc ttggatgggg caggggagaa tgagccgcag gcaccacgca aacacgcacg
     1741 aaacgactgc acggcgtgac gtcgaaacgg tgctcccttc tgtaccccag aggcccgcgc
     1801 acgctctcgc cccatgagta cctcggcata ccttcagatg gtttataacc agatggacta
     1861 ccgctgacca gaggtaggca taagcattaa ttggacaagt gttccccggt catgcgatgg
     1921 gaaggcgggg tcatgcgatg ggaaggcggg gcatgcgtgt gcacagatgg ggcgtactgt
     1981 cattgcaacc tctggacgca gcactggcgg gtcatgtgca cgtgtgtgct aggggcgggc
     2041 gctaggtgca gcacgtggga gtgtggcagt ttgtgatgag aaggcgcggc gtgcgtgtgc
     2101 gcagagggga cttgctgtca ctgctagcat ggggcccatc tagcatgggg cccatctggg
     2161 ccccatgccg cgccgatttt ggccactcgc gccgattttg caccgctcag gcctgcaggt
     2221 gtttgagcgg ggtttgggtt gagggtgcag gggtcagggg tacaggcgcc agtcagggta
     2281 aggttcaggt tcagcggtca gaggcaggtt cagctgtcag agtcagggtc agggtcagag
     2341 tcaggttcag ctgtcagagt cagggccaga gtcatgagca agggggtgga gggggacgga
     2401 ggggagacgg acgagacatt aatcaaacta ccaggcgcac attagactag cctgaaaagc
     2461 taagaatact cggttctact acgagcttgt aatgtattct caagcagata aagcttatag
     2521 atctattcca atttaataaa cagaaaccga tgaattcggg gggcactgtg gacaatcgat
     2581 gatctcggtc atgatatgtt gcttgcccgt cttccagctg tgtcgagtta attacaaaca
     2641 tgtttgaaac ggattcaata ggctgttgct acattttaag cgcgaattgg tgctggcaaa
     2701 catctagata gctaaatcaa gatacttcga tcgccggtcc ttagactggt ccgcgccggc
     2761 ccgtcgctgg gctcgcgctc cccccgggcc tcccctgccg ccctccttga ctatagcatg
     2821 cctttgcacg tcccgtaatg atccatcaac tgtctagtaa ttgagatctg acgctcatag
     2881 acataaacaa gtgcaaaagg gcgcctatat tacactccgt tatcctgtcg acaccgcatg
     2941 ccttgcaact agagagcgtt tccataggcc tcagagctac gactcaacct aactctatta
     3001 ggtcagccac catggcggcg tcttcgcccc tggtccggct caggcggctt gcgctgcccc
     3061 tagctcttgt agcgctgtgc gctgccgcgg cacatggcca gacgttgacc tcagcgtttc
     3121 ttacttcttc cacatcagtt acggtcacgt tgagcaacag cacgggacca tcctcagact
     3181 gtcgcaacgc gttctcctat ttcgacctga acaacgggac aaaggcgtct ccgttcgcca
     3241 actgcacagc caacgggacc ttcactgtgc ttcttacact tgccagcgct ggcacctacg
     3301 ccgctggtga ccagctgaac atcaaggtca accagaccac actcaatacc acggcggggg
     3361 cccccttcgt ggcggctgcc gttgcagtgg cggtgccgcc ggtcgtcggc gcggcgaccc
     3421 tgacggccag ccgcaccgtt gtggtgaagc tgccgctctc gggtaacacc gtgcctgaca
     3481 gcttcgccac caacatgacg gtgtgcggcg gggccgtgga gctgcgggcc gcgggcgcca
     3541 gcgcagccaa ggtggcgccc tttgaggcat gcagcctggc cgcagacgtg ctgaccctga
     3601 cactcaagtc agcaggcacc tacgcccccg gtgcgtgcgg gcggcctttc ggaacaagca
     3661 tgcaatcaga agggctgggt ttccggctgg gtgtttgcaa ggtcatgcaa tcaaaagggc
     3721 tgggtttccg gctgggtgtt tgcaaggtca tgcaatcaaa cactgacttt cttcctgtct
     3781 tttcactatt gcaggtgaca cagtcaatgt ggtgaacggc cagtctaccc tgaggttcgg
     3841 caccaccgcc tacgcgcccc tggccagcgg cagtgtcatc cgcccgaccc tcacctcggt
     3901 gtctctcagc agcactacca caatcctcat cggcacctcc ggtcccgcct ccctgcccgg
     3961 aaatgcgtcc gcagctgtgt gcaatgccgt gtttgacatt gcgcttaaga atggcactgt
     4021 cctgcccggc gcgctgtcgg cctgctctgt gggccccggc gtgacggcca tcaccgccgc
     4081 cctagccaac ggcaccgctt actcggacgg catgacggtc acgctcaagg ccaaccagac
     4141 cgcgctcaag gccggagacc agaccgccgc cgcgcccctg ttcgtgccgc ccaccgccgc
     4201 cctggccatt gcccccacca tcctgtctgc gtcgctgact gctgccgaca ccatcaccgt
     4261 ggtcctgccc gtcgccagct cgcttgacac gtcggcctgc aacagcgcct ttgagctccg
     4321 cgcggccgcc tcctccaccg ccaagtccag ccccttctca gcctgctccc tggccgtgaa
     4381 caacacgcag gcggtgctga ccctggcctc cgcctccacc tacacctcgg gcgacatcct
     4441 ggacatcaag agcggcaacg acaagctgct cgcaggcagc accgcctacg tgccccagtc
     4501 ggtcaccgtg ctgccgacca tcaccaccgc caccctggtc agctccacgg tcgtgcgcgt
     4561 ggctctgccc gtcgtgtcct ccatccccgc cccctactcc gctgacgact gcgcgcgctc
     4621 cattgttgtc gccgccgcca gctccactgc cgccaaggcg atctcggcct gcgcgctgtc
     4681 cgctgacaag aaggcgctgc tggtcacgct ggccgccgcc taccagcctg gtgagctttg
     4741 atccttgtgt aggggcggaa gggtgggacg gccccaaata aaccgcaatg gacgggcatg
     4801 ggcggatagt tgacctagca aaccagcctt tcactacctg cctactacct actacatacc
     4861 tgcctaaaca aaccaccatt acccgcctct gtcccgccga accctaacga caggtgacac
     4921 cgtgaacgtg cgcaccggtc agtggcagct gcgcgcgggc gcctccgtca ccctgggccc
     4981 caactacatt gccagcgcag cccccgcgcc catcctgccc ggcctctccg ccgccaccct
     5041 caccagcgcc acccaggttg tggtcacact gcccgccgcc agcagcgtcc ccgccacctt
     5101 cagtgtcagc gactgcaacg ccgccgttga cctggtcagt gccgccggcg cgtcaaagga
     5161 cactcccttc gccgcctgcg cgctgggctc tggcaatgcc accctcatcc tcaacctgac
     5221 cgccagtgcc tacgccatcg gcgacaccgt gagcgtgaag gcatctcaga ccaccctcaa
     5281 ggtgggcaac accagctaca caccctactc cgtgcccatc acgcccgtcc tgctgcccac
     5341 caccaccgcc gctagcttaa gatcccatca agcttgcatg ccgggcgcgc cagaaggagc
     5401 gcagccaaac caggatgatg tttgatgggg tatttgagca cttgcaaccc ttatccggaa
     5461 gccccctggc ccacaaaggc taggcgccaa tgcaagcagt tcgcatgcag cccctggagc
     5521 ggtgccctcc tgataaaccg gccagggggc ctatgttctt tactttttta caagagaagt
     5581 cactcaacat cttaaaatgg ccaggtgagt cgacgagcaa gcccggcgga tcaggcagcg
     5641 tgcttgcaga tttgacttgc aacgcccgca ttgtgtcgac gaaggctttt ggctcctctg
     5701 tcgctgtctc aagcagcatc taaccctgcg tcgccgtttc catttgcagc gcgacgtcat
     5761 ggccatggcg gccgtgatcg ccaagtcgag cgtgagcgcc gccgtggccc gccccgcccg
     5821 ctccagcgtg cgccccatgg ccgccttgaa gcccgccgtg aaggccgcgc ccgtggccgc
     5881 gcccgcccaa gccaaccagc aattgatggc catgcgcacc ccggaggagc tgtccaacct
     5941 gattaaggat ctgatcgagc agtacactcc cgaggtcaag atgtcgatgg ctcgggaggc
     6001 cgtgattgcg gaggtctcga cccagctgag cgaagtcgtg ggcgtcatcg agcgccacct
     6061 ggagcccacc ctgctggccg tgcacctgta cggctccgcc gtggacgggg gcctgaagcc
     6121 ccactcggac atcgacctgc tcgtgaccgt gaccgtgcgc ctggacgaga ctactcgccg
     6181 ggctctcatc aacgacctgc tggaaacgag cgcgtcgcct ggcgagtcgg agatcctgcg
     6241 cgccgtggaa gtcaccatcg tcgtgcatga cgacattatc ccctggcgct acccggccaa
     6301 gcgcgagctg caattcggcg agtggcagcg caacgacatc ctggccggca tcttcgagcc
     6361 cgcgaccatt gacatcgacc tggcgatcct cctgacgaag gcccgcgagc actccgtggc
     6421 gctcgtcggc ccggcggcgg aggagctgtt tgaccccgtg ccggagcagg acctgttcga
     6481 ggctctgaac gagaccctga cgctgtggaa ctcccctccg gattgggccg gcgacgagcg
     6541 gaacgtcgtg ctgaccctga gccgcatttg gtattcggcg gtcaccggca agatcgcccc
     6601 caaggacgtg gcggcggact gggccatgga gcggctgccg gcgcaatacc agcccgtgat
     6661 cctggaggcc cggcaagcct acctcgggca ggaggaggac cgcctggcga gccgggcgga
     6721 ccagctggag gagttcgtgc actacgtcaa gggcgagatc acgaaggtcg tgggcaagta
     6781 aatccccgct ccgtgtaaat ggaggcgctc gttgatctga gccttgcccc ctgacgaacg
     6841 gcggtggatg gaagatactg ctctcaagtg ctgaagcggt agcttagctc cccgtttcgt
     6901 gctgatcagt ctttttcaac acgtaaaaag cggaggagtt ttgcaatttt gttggttgta
     6961 acgatcctcc gttgattttg gcctctttct ccatgggcgg gctgggcgta tttgaagcgg
     7021 gtaccgagct cgtgctggtc agcgagacct ccatctccgt caccctgccc accggcttca
     7081 acagctacct gccttccacc gcaaacgcct cggactgcaa cgcggcattc gtgctcgttt
     7141 cggctaccgg caccgccaag accgccccct acaccagctg cactgtctca ggcaccaccc
     7201 tgaccctggg cgtcgccgcc ggtacctacg ccgccggtga ctcggtcaac gtcaagaccg
     7261 gcaactcgct gttcctgggc gcctcctcga ctggccccgc ctacgtcccc gccgtcaatg
     7321 ccacccagat cacacccacc attgtggcgg cctcgctggt tagcaccacc aatgtgtttg
     7381 tgacgctgtc cgccgccgcc tcgccctcgg ccttcaatgg caccctgtgc aacgacgcgc
     7441 tggaggtgac gggcggctca gccaccgtgt tccttaactg caccctcacc tcggacggca
     7501 agggcatcaa cctgctgctc tccaccgcaa gctccgtctc gacctgtgag tggcatttgg
     7561 gggtcccgcg tgctcatact ttgtggtcca gcagtgatga cccagccgtg tgccgtgctc
     7621 gcttgcctaa cgtgccctgc tcccgactcc ctgacatgtg cagccaacac catcaacgtc
     7681 aaggccagcc agaccatgct caaggctgcc ggcagcgacg ccgcctccag ccccgccttt
     7741 gcgcgcctcg gatcgcccat cgccgtggcc gatgcccgcc tgaacgccgc cttcctcacc
     7801 agcgccagca ccatcgtggc caagctgggc gcccgcgccg tggcctcgga tggcttctcc
     7861 tgcaactcgg tgtttgcgct gctcatgacc aacggcagtg tgcgcgccag ctcgcccttc
     7921 acggcctgca cgctcagcac ggacggcctg acggcgaccc tcaccaccac cacctacgtg
     7981 tccaacgacc gcctcaacgt gcgctcctcc aacaccatca tgaccgtgct cgccgccacc
     8041 ggccccaact accccaacgt cagcgctgat gccagcgctg tgaccatcaa ccccgccatc
     8101 agctcggcca tggccacctc agccaccacc gtcatcgtgc ccctgcccat tgccagcaac
     8161 cttgccggcg cctgctcggg tgcgctggag gtcaagagct cgggcggcac gtccaagacc
     8221 gtggacagct gcacgctgaa cacggccaag acgcagctga ccgtgaccct caactcgggc
     8281 acgccctttg cccagggtga caccatcgcc atcctgtccg ctaacaccgg cctaaccgcc
     8341 actgacgcct ctggtgcccc ctaccgcccc gtcaccggtg cctccgccat caccattgcg
     8401 cccaccgtgg gcaccgctca ggccatctcc tccaccacca tcaccgtcgt gctgccggcc
     8461 accaccaacg ctgccagtac gctgaccgcc gacgcctgcg cctccgccat tgacgtgtcc
     8521 ggcaagtcgt tctccagctg caccatcagc ggcaccaccc tgaccattgt gctggccggc
     8581 acctacgccg ccagcgacag gatcaatgtc aaggccgacc agaaggtggg cgggggctag
     8641 gctgtgggtg gcgtactggc ttcttggggc cgaatgcgtt tatcaatgct cgtcattgag
     8701 cttctttgtt taacatgtgt gaacccccaa ctggcatctg caggtgctgc gcctgggcac
     8761 cggcgcctcg gccgcctact acgtgccgct gccctcttcg gctgccgtca tccccaccat
     8821 tgccagcgcc aaggccatct cgcgctcggt gatcatcgcc accctgccgg tgggcagcac
     8881 ctttgtgagc ggcgccaacg cctcggtggc cgtggcggac cagaccctgt gcgccgccgc
     8941 gctgtcggtt gtctccaccc tgctcacgga cgcgggcgcc tgcaacctga cctcctccac
     9001 cagcctgcgc atcaccctgg ccgccgccac ctacaacccc ggcgacgcca tcactgtcgc
     9061 ggacgcccag accgcgctgt acgccggcac tggtctggtg tcgggccaga cctaccagaa
     9121 ccgcgcgctc aagatcagcc ccgcctacct gctgagcact gtggtcgcca ccgcctcgga
     9181 caccattgtg gtgactctcc ccgtggagag caccgtgttc gacagcaccg gcacccagat
     9241 caccgccgac ctgaccggcg accagtgcgc ctccattgtg gaggtcaagg ccggcaccac
     9301 cgccaagaag tttgcctcct gcgccgttag cggtgtcagc tccggccgcg gcactgtgct
     9361 cacggtcaag ctcctgggca acaccacgga cgtgtacgcc tcgggcgaca ccttcaactt
     9421 caaggacacc aacgccctgc tgctggccgg caccaccagc gccgccgtgg cctacgccgc
     9481 gctccccacc gccgccacca tcgcgcccac cattgtgtcg gccgtggccc tcaccgccga
     9541 caccatccgc atcacgttgc cctccgccag cggctttatg gtcagcggcg ccgcctccac
     9601 caccatcgcc gccgccaact gcgacttcct ggtgttcaac cccgtgcgca ccgccaagac
     9661 cgacaccgcc tgcaacatca ccggctccac gcttaccatc accctcaaca ccgccatcac
     9721 cggcaccacc accgtcaaca tcgtgacgag ccagaccaag ctggtggccg gcaccggcac
     9781 ctccggcccc gccttcgtgc cggccggctc ccctatcgcc atcagccccg gcttcctgac
     9841 ctcacccgct gtggcgcgct cgctgacgca gctggtcgtg tcgctgccct tcacctccaa
     9901 cgtgggcgcc agcgcctctt ggaccggcac ccaggcgcag tgcaacagcg tcgttgaggt
     9961 gctggccggc ggcgtcgagg gcagcctgcg caccctgcac gccaccacca acccctgcgt
    10021 gctgtcgggc ggcaacgtgc tcacgctcaa cctggccgcc acggactcct ttgcgcccgg
    10081 cgacaccgtg cgcatcaaga gcggcaacac acgcctgctg atggacacgg ccggcaccgc
    10141 gccctacgtg cagggcaccg ctgtgcccat caccctgggc gccgttacct cggccgtggc
    10201 caccaaggac acggagattg tggtgacgct gcccatgacc gtcgccctgg tcaaggccgg
    10261 cgcggctgtg acccagctgg gcaagactga ttgcctgctt gtcgtgactc tggctggcac
    10321 cattgctgac gtggccaccg cctgcgtgct caccggcggc aacaagctca ccatcaccac
    10381 caccggctcc tacacgcccg gcaccaccac cgtgcagttc ggcaacactg acgcctccgt
    10441 caagctgctc accggcgctg gcctcaccgg ccccgccgtg gtggcgcttt cgagtgttca
    10501 gtccgtcaat cccggctaca tcagctcggc cgccaccagc actgccagcc agtttgtcat
    10561 cacgctgccc cagcagattg gcgccaccgg caccattacg caggtgaact gcgacgccgc
    10621 tctggaggtg ctgcaggcca acggcaccac ccgcgtgctc agcggcgact gcacacgcac
    10681 caccagtggt ggtgtctcca ccattactgt gccgctcacc accaacattg ccatcggcga
    10741 cacggtgcgc attaaggctt catcttctgg catcactacc gccactggca gcctgcagta
    10801 cgcggccacc gccgccgtgc cgatccagcc cggccacgtg agctacgccg ccgccatcgc
    10861 aaccgacaag tttgttgtga cgctgcccta tgccagcacc ctggccgcgg gcgcggtgtg
    10921 ctcggacacc gtcaacgtca agagtgacac taacgccaac gtggagactg gctgcactct
    10981 gtcgctggat tccaccggca tctacctcac cgtggacctg gccgacacca acaccctggt
    11041 ggccagtgag tgcggggggg cggcggctga gtggcacaca gaactcaggg atgggtccca
    11101 cagctgctcg cattccgctg cattgacgtt tactgacctg cccttcccca acccgctttt
    11161 gttcccgccc gcagccttca aggtgacctt caagtcggcc cagaccgccc tgaccgtggg
    11221 caccaccaag tgggcgccgc tcagcgcggg cgtgtactct ctggacagcg ccacctgggg
    11281 cacctctgtg atgaaggtgg tggccgtgtc ctccaccgtc atcgaggtca cgctgcccat
    11341 ggtcagctac ctgggcgagc tgagcgccac cgcctgcggc caggtcatca ccgtcgccgg
    11401 caacaccctg gccagctcgg gcaccgcctg caagctcatc agcaccccca ccggcaccaa
    11461 caacatcatg caggtcacgc tgcagtctgc ctacgtggcc ggcggcctgc agctcaccaa
    11521 caccggcggc gcgctcaagg ccggcagctc caccggcaca gcctacggcg ctgtggccgc
    11581 cgtgaccatc aagcccacct tcgcgtccgc cgtcgccacc ggcctgcgca ccgtcgtggt
    11641 gacgctgccc gccaccagca cggtttacaa gctcacgccc acctgcacgg gcaccggtgc
    11701 ttccggcgcc tgctccacgg gcacccccac gtgcgcgtct ggctcccccg cctgctctga
    11761 cggcaccggc acctacagct gcacgtcctc gacaccttcg acttgcgctg atccgacaac
    11821 cagttgtgcc tttggcacca agacctgcgc tcagacggat gggtcattcg atgcaactca
    11881 gctcacgtgt acaacagctg tggcgggttc tatgagtgct gggtgcgcag ctggaaccgc
    11941 cgtgtgcttc gaccaggcca gtactactgc agcccagtgc gctagtactg ctaccacgga
    12001 cctcagtccc gcttgcactg tcgcgaacgt caatactcca acatgtgtgg gtggcagtgt
    12061 gactagcgct gatgcgtgcc tcacgtatgc cggctcgccc atctcgcccg tctgcactgg
    12121 aggtgccttc gcctgtgcgg ctgcggccgg cccgatgtgc gtgcagagcg ccacgccagt
    12181 gtgcccctcc acgttctcgt ccagctgcag cagtggatca ccttcttgca ctcagacggc
    12241 tggcttgact actcctggct gcaccagcgg tggcaccctc acttgcagca agacggctac
    12301 ctgcgacgcg gaagccgcca cgcccacgtg cgcccaggtg tttgccactt tcaccggcgg
    12361 cgcgtccgtc accacctgca ccaaccctag cagcgactcc acccaaccca tcaccaccac
    12421 gctcacgctg ggcgctgact gggccctggg cgacaagctc acggtgaacg cggcgcaggc
    12481 caccaccacc gccacttctt acctcaaggc cggcaccgcc accggcctgg tgtacacctc
    12541 caagcccagc ggcgacgtgg tcatctaccc ctccatcacc ctggccgtgc tcaccagcag
    12601 caagaccatc accgtcacac tgcctgtggc cgcctccgtg cccagcaccg gcctgagcgc
    12661 cgccgactgc aacaacatct tcacgctgta cgctggcgcc actgccaagt cgaatgtctt
    12721 tgccggctgc tcgctcgccg cggacaaggt gacctttacg ctgacgctgg tggctgctgc
    12781 ttcggccacg gccaccacca ccacctacgc cgcgggcgac ttcatcaaca tcaagtccgg
    12841 ccagagcctg ctcaaggccg actcgaccac cgccgccaac cgcctggcct tcgcgccgca
    12901 tcccgacggt ctgcccgtcg tggccacgat cgtgtcggcc gtggtcaccg caggcgttgg
    12961 ctctggcacg ggtattgtcc gcgtgcagct ccccatcgcc agtgacctgg ccaaggcgga
    13021 ctgcgacaac acggacatcg gtgtcctcga caatgcggga actgcccagg cccttgccgg
    13081 caccggcggt tgcgcgctga gcaccgacaa gaccgtgctg accatcacgc tggccggctc
    13141 cgtcaccgcg tcttggttca ccacctcgcc ctacatgcgt gtgcgcatcc tgtcccaggc
    13201 caccctgggc ctcaaggccg gcagctcatc cggctacgcc tacatcacca ccgacaccag
    13261 cgtgctcgcc accgtgcgcg cattcgacgt ggcgtcggcc acaccgcaga gcatcgtgtc
    13321 ggccacggct gtgggcccca cccggctgga gctggcgctg cccgccgtca ccaccatcaa
    13381 ccccgccaac ggctgcccca gctccctgac gctgagccgc accttgtcca actgcagcct
    13441 ggacgacacc ggcaagctgc tgaccgtctt caccaccgcc gcctaccagt ccgcggacac
    13501 ggtgcaggtg gtggccagcc aggcgctcaa gtacatggcg ggcgacaccg ccacctccta
    13561 ccccgccctg ggttcggcgc tgaccatcgc gcccgccatt gtgtcggcgt acaccgtgga
    13621 cgcctccacc atcgccgtga cgctgccggt tgccagtagc ttctatgtta ccactacccg
    13681 cactgccact cttgacgccg tggactgcga caagattatc accgtgctca aggccggcgt
    13741 ggtcaacggc gccggcgcca ttgcgtcagc tggcaaccgc cgcactctgc tcaccaccgg
    13801 cgcgtgcacg ctgggcaccg cctcggcggg cggcacgacc atcaccgtca agctgagcgg
    13861 cgctatctat gacgccggcg acgctgtcga catccccgac accaatgccg gcctcaacgg
    13921 cgcgaccgcc acgtctaacc cgctgtacgc tgactccaac tctgggccca agtacgtggc
    13981 ccgccgcagc ccggtggtca ttgagccgcg cctggtgtct gcctccgccg tgggcgccca
    14041 gtcggtggag gtggtcctgc ccgccgccag cgccatcatc gacagcagca acgccgtggt
    14101 ggccacgccc agctcctcgc agtgcgccgc catcgccgtc gtcagcggca agaccgtcac
    14161 ctcgtgctcg ctgtcgaccg acggcctgac gctgacgctg ggcctgagcg ccaccttcgc
    14221 gcccggcgac accgtcaaca tcgtgtcggg ccagaccatg ctgcgcgtgt ggaaggccag
    14281 tgtgggcgcc ggctacgagg cgttcggccc cgtgtacacg ccctcggccg ccgcgctggc
    14341 catcactatt ggctacttcg tgtctgccta cgcgcccgac actcagactg tggtcatcac
    14401 gctgccgttc actgccaagc tgtacgacta cgcgcccgcc actggcgcct ccaccgctga
    14461 gatcacgcgc accgccaccg cccccaccaa gggcaactgc gactccatcg tgcgcatcgc
    14521 ctcccgcacg ctggcctcca cgcccgccgc cctgaccgac cccacctgca cgctcagcgg
    14581 caccaccctg accgtcaagc tggcctccac cacactgtcc gctggtgacc aggcgttctt
    14641 cggctcgggc actgacgcaa tcctgcgcgg cgtggccacc ggcaccgtgg gcctgacctc
    14701 caccacctat ctcaccacag ctgccaccac cgccaccacc ggcgccgtga ccatccatcc
    14761 ttcggtcacc tcggccatcg cgacggactc gaccaccatc aaggtcacgc ttcccttcaa
    14821 cgcctggatt cacgcctcca tcacctccct caacgcctcc gactgcggca acctcctcac
    14881 ctttacgccc gccaagacgc tggcagccgc cagctcctgc tccttcgcca gcaacgtcat
    14941 caccgtgaag ctttcgggcg acggcacctc gggcaccttt gccagcggtg acaccgtcaa
    15001 cattgccgct gccaatgccg ccacgctgac ctacccgctg cgcgccggca gctccagtgg
    15061 ccccctatac ggccccggcg ccgcagtcac catcgtgccc aagatcgccg ccgcccaggc
    15121 cattgcgccg ctgacggtgg agatcacgct ttcggccccc agctacctgc cggacgccct
    15181 gacgcagacg gagtgtgccg cgctgctgac gttcacgccc tccaagacgc tgttcgctac
    15241 cacgccctgc gccctggact ctaccaagac cgtcctcacc gtcaagctgg cgtctggctc
    15301 ggagtttgcc aacggcgacc aggtcaacat ccacgccacc accaacacgg gcaccaaggc
    15361 cctgcgcgct ggctccgacg tcaccggtct gctgtacacg gcttcggact cgcccatcga
    15421 catcaacccc gccatccaga gcgccgccgc cacctcggcc acctccattg ccgtgaccct
    15481 gcctgtgggc agcacgctct acgtctcggg cgccaccgcc tccatctcgg ccgctgactg
    15541 cgccaaggtg ctggaggtca agcgcggcac cgccgccctc accctggaat cgtccgcggc
    15601 ttgcgccatc gccaccagcg gttccagcac caccctcacc gtcacgctgg ccagcggcca
    15661 ggccttcgct gcgggcgaca ccgtcaacat cgtggccgcc aacagcgccg gcaccaccac
    15721 cacggctgtg ctgcaggcca ccaacggcgg cagcggcaag aagtacgtgg cccgccgcag
    15781 cgctgtggtc attgctcccg gctacctggg cggcgtgccc gccaccggca tggcctacgc
    15841 ggtcggcacc agcaccctca tggtgcagct gccggtggtc agctccatcg ctgccgacaa
    15901 caactgcgcc aacgtggtca ccgtgcagaa gattgccacc cctgccaccg cccgcaccgt
    15961 caccggcgcc tgcaccgtgt cctcctccca gggcgctggc tactacctga tcgtcaacgc
    16021 accctacacg ccgggtaaga aaacagggac aagatgcaaa tgtgtgagaa gcgcacacca
    16081 tccaacttcc cactaaattc cacaatgacc ttcatctatc tgcaggcgat gagatcctga
    16141 tcaagaccgg caacacggcc ctggtcggcg gctccgaccc cgccaccggc gctccctacg
    16201 tggccaccac cgcgctgccc atccgcgcaa actttgacga cgccatcctg accgccccca
    16261 ccaccgtgct ggtcaccctg gccgcgccca ccgccgtttc gctgcccgac aaggaggcct
    16321 gcgatgccgt gtttgtgttc agcggcgccg gcaacaccac caagaccacc agccccatcg
    16381 ccagctgctc gcgcgcctcg gacggcctgt ctgtcaccat caccctgacc tcggccgacg
    16441 cctacgtgcc gggtgatgcg ctggacatca agaagaacca ggctgccgcc actgtcggct
    16501 ccgcctctga cacccctagc accctgacaa ccctggtgcc gctgccggtg cccaccacca
    16561 tctcgccgcg ccccttcggc gccgccgcca ccctggttgc ccccacctcg gtcgccttca
    16621 gcctgccggc ggtcagctcc ctgcccgccg ccacggctgc tgccgactgc aacgccgcag
    16681 tgcgctacac ggatgtggcg ggtgtggacg ccgtcaaccc cttcaccagc tgcgccctca
    16741 cgcccgacac caagggcgtg gcgctcaaca ccgccagccc catctacaag gccggcgacg
    16801 tgatgaacat caagtggacc aacactgtcc tgcgctgggg cccccaggcc agcggtgccg
    16861 cctactaccc cgctgacgcc gacgtgccgg tcttcgccac cgtggccacc gccaccctgg
    16921 ttgacccctc gactgtggtg gtcaacctgc ccgcgccttc ggccgttcct gacaacttca
    16981 ccgtccccga ctgcctgcgc gccattgagt tcaagacggc tgcgggcgtg accaagaacg
    17041 gcaccgtggc gtcctgcatg ctgatgcccg accgcctggg cctgcaggtg aagctgctgt
    17101 cggctggcaa cttcagcgcc ggcgacaccg tcaacatcaa gccccagcag gctgagctgc
    17161 gcgtgtccgc gctggccacc ggccccagct acgtgcccaa gctggcggcg caggtggtga
    17221 accccgcgtt gttcgccaac gccaacctga cctccgccac cgccatcacc gtgcgcctgc
    17281 ccttcgccag caccctggcc actggtgccg actgcaaggc ggtgctggcg ctgctgggtg
    17341 cgggtggcgt ggccaagaac gtgagcagct gcagcctggg cgccgacggc gtgacgctgg
    17401 cggtgaccat ccccgcggcc tcgtttgtgg gcggcgatgt gctcaacatc gtgcccggcc
    17461 agagggccct gaccctggct gacggcacca ccgcctacgt gccctccaag gccggcgtgc
    17521 tggtcacccc caacatcgtg tccgccacgc tcaccaacgc caccatcgtc accgtcgccc
    17581 tgcccaccgc ctcggtcctc accagcaccg ctgccgccga ctgcaatgcc gccgtggtca
    17641 ttgcccgcaa cggcagcgcc gtcgccagcc ctctgtcggc ctgcgccgtc agcgccgacg
    17701 gcctgagcct cacgctcacc gccgccgcca cctacaagcc catgtctggt gacacggtgg
    17761 atgtggctgt cagccagacc gtgctgcgtg ccggcagtgc caccggcccg gcctacgtgc
    17821 cccgcccctc gcccgcgctc atcaccgtgc cctcgccccc gccctcgcct cccccgtcgc
    17881 ccgcgccctc gcctcccccc tcgccgccgc tgtcgaccgc caactactcg gcccgcggtc
    17941 tggccaccgg cccgctgtcc tgcaacgtgc tgattggcga cctcaccgtc accaccacct
    18001 cgggcaactt cacgtgagta tttgcttggg gaatagggtt gctttactgg agagttgtcc
    18061 tactaccgta ttgccatttt acaggacgat gttgtgcgca tgtacttatc atctctccct
    18121 ccctcgctct tcttccctcc cacagcggta tggccagcta cgccggcaag gacgcctcct
    18181 acaagggctc ttgcaaggac gcggtcaccg gcgccgtgta cacggacgac acggtggcct
    18241 ccacgctgcc cgccggcctg accggcctgg tcctgtcgcc cgtgaccgcg ctggcctcgg
    18301 tgtgggacct gaagagcgtg gccgacctgg ccaataccaa caaggactac ctgcgcctgt
    18361 tgggcgtgcc cgtcaacgcc tccgcctacg gcaccgctgt ccagctgctg gcctacgact
    18421 actacgtcaa gggctttgtg gcgctggaga cgccggccgt ggcggtgctg aacgtggagg
    18481 gcatggtggc cgccaacctg ctcatgtaca ccaagttctt tgacggcctg aacgcctccg
    18541 tggccggccg cgacatcacc gccgcacagg ccctggccgc gggtcagtac gcactggcgg
    18601 ccgtcctgga ggacagctcc gcgcccatca acaccaccga ccccgccagc atcctggcgc
    18661 tgctcaacgt cacctacagc gtcctcaccg ccaacgccac cagcgccggc cgccgcctgc
    18721 tgcagacggc gcccgccccg ttcacccagc tgcaggcgca ggccaccgcc ctggccgccg
    18781 ccgccgccgg cagcaacgcg ctggtggctg cccagcaggc caggctgatt accgccatca
    18841 acgccggcac cagcatctcg gcggccgaac tgaccaacat catcaatgag gccagcaagg
    18901 tcattgtcgc gcagtcgacc gtcattgcca ccgccgccag cggcctaggc agcggcgcca
    18961 tcagccccgc gtccttcacc agcagctaca ccggctccgc cctcaccacc ctggtggcgc
    19021 agcagcagct ggcggccacg cccggcagcg acgtgaccgc cggccccgcg ccgtcgcctc
    19081 cctcggacaa gaagaagagc aacacgggcc tgattgtggg tctggtggtg ggtctggtgg
    19141 gcggcgccat cgtcatcacc ctcatcgtgg tgttcattgt catgcgccgc cgcaagcaga
    19201 acgtggcggc ggcgggccag gccaccgcct aataaggcgt ggcacgatgt gggactctaa
    19261 aataaatcag gtttctgcat ctgataacct aggggagcgg gtagagtgat ctcggatgca
    19321 agaggcattc tccgtatata gatgttatca gagttttaac tgtggtgaag gtctcgagat
    19381 ggacgacgaa aatgtgtctt ccacattcat catacagcaa ttcatgacca agaaatagca
    19441 actgaccgca ctgtcattcg atgcgcaagc gcgagtttgt gcatccgaag gcttcgtggt
    19501 atcctacata gccccatcag ggcatttgtg taaatgcaag gtgtgcgact accaagtgcc
    19561 gaatgacccc ccaacagtcc agcattgcct tcctacatga cagaacacac cggtgattac
    19621 ctccctgtac acaatgcggt tgcgcacatg ctccagaaca gcgccagagc aaataaatac
    19681 ggatgtgtgg gggagcacag acagtggaat taaagactag tgcgtgcgct gcctcgtaag
    19741 ctgctcaacc aatgcaatct ccagccgcct ttgcaaaagg ccggagcagg tgtgtctgga
    19801 ccgtgcgtgt gtggatgacc acgtctggtt agaccagggc aactgcagga ggtgcacaca
    19861 cacacacaca agtgctcact cagcccagcc ttgccactac cctgtgtctg ggtagaagga
    19921 tcagggatgg actcgcggca aggctgggag tccgttgcct gggtgacatt ggggcacatg
    19981 ctatcagggc ccaacttgac tccaccaacc ccgactttgc tgcaaaccct cccgcgggca
    20041 aagtccgtgt gactccgcgc acagtgagtc ctagccaagc ctcaacccgc cagagcccca
    20101 ccgctgtgcc tcaacgtcac aagcctaggc acagaagtgc cgggaaacgt cgaggccgca
    20161 ggacacacgc acagcgcacg cactaaccag ggcgcaagcg tccaggtact agaacggtcg
    20221 cccacgcgtg catcctgccc acacacaaag ccacttacca cgcacaacct ctcacggcga
    20281 gggaggcggg gaatcagcgt catagacggc aagtgcaaaa ccatgctgtc accaacagcc
    20341 cgagagatga aaggatgcga agacggcaca gtgtcccaac ccttcggcct gatacccaaa
    20401 gtcacaaacg tctggagccg accccagaag tcagctacga cggcaagtcc aatgctgagc
    20461 acccgggccg acggcagctt cgctcgcgcc gccagcccgg ccataaccat acgctgccga
    20521 ccaaagtcca gggcagacat agcagcgaga cacaccacat cccacacagg tggcgcaagc
    20581 cccgcaggcg ggcgcaccaa ccattaagga aacgaaatgc gcatgacgcc aggagatgca
    20641 ttaaggaaac gaaatcgatt aaggatagat aggttaagga aacgaaatgc gcatgcggaa
    20701 gggagggagg aaaggaaggc ttaagaaacc gctgcatgct ggaaactagg caagccttta
    20761 acagcgaggc aaatgcagct agaacgcgcg cgaggggccg gggctgtggg ttgcggctgc
    20821 gaatgggggc gagctgcctg aatacgcctg aattgaccaa cggtggtggc ggacgaagaa
    20881 agtactaaac ggtatgtacg ccgggcggcg gatggagtaa gagcaatgcg atgctcatcc
    20941 cagtcgtatt tcatgcggca tggtcgatgc gtaccgggct aggcagcccg ggtgacagat
    21001 gcacgtcaca ggccaacagg caagcaaatg acaaaccagt cataggcacg tggctgcaac
    21061 agtgcaggga cgtgacgggt gcggactgca ttgcggttcc gcacacacgc catatggtca
    21121 gtgcttgtat cttccatctt ttcgacagaa atttgcccaa aaaagcctct ggcggaagaa
    21181 aatatttaat tcttggctag ggaaggccca aggaggaggt catcgccggc tggggcaacg
    21241 ccaacactgg ccacggcggc tgcgtcagca ggtcaggcag gggctctggt ccttggctca
    21301 cgcagccact cactcacccg gccactcgct cagcaacgaa cgcactcgcc caccttcact
    21361 cacccactca ccttcaccca ctcactcact tacttcgcaa ttcaggtcag gcaggggccc
    21421 aaaccgggcg ctgctgcgtc tgctggtgga caagtacgcc cacctggtgt ctacgtggac
    21481 gaatactaca ccagccaggt acgctgtga
//
