# Supplementary material for: Unwrapping the Ciliary Coat: High‐Resolution Structure and Function of the Ciliary Glycocalyx
Source: Adv Sci (Weinh). 2025 Mar 5;12(16):2413355. doi: 10.1002/advs.202413355 (PMC12021028; doi:10.1002/advs.202413355)
Supplement: Supplementary file 2 — Supporting Information [file ADVS-12-2413355-s001.zip › genetics/FMG1-A-mScarletI_genomic.gb]

LOCUS       FMG1-A-mScarletI_Publication       22616 bp    DNA     linear   UNA 04-OCT-2024
DEFINITION  .
ACCESSION   urn.local.nieverge.1w-iaa2hjk
VERSION     urn.local.nieverge.1w-iaa2hjk
KEYWORDS    .
SOURCE      
  ORGANISM  .
FEATURES             Location/Qualifiers
     mRNA            complement(<1..715)
                     /standard_name="Cre18.g749997.t1.1"
     exon            complement(<1..375)
                     /standard_name="exon"
     gene            complement(<1..715)
                     /standard_name="Cre18.g749997"
     CDS             complement(<1..306)
                     /codon_start=1
                     /standard_name="CDS"
     5'UTR           complement(307..375)
                     /standard_name="5'UTR"
     5'UTR           complement(504..715)
                     /standard_name="5'UTR"
     exon            complement(504..715)
                     /standard_name="exon"
     5'UTR           2476..3011
                     /standard_name="5'UTR"
     exon            2476..3630
                     /standard_name="exon"
     gene            2476..20652
                     /standard_name="Cre18.g750047"
     mRNA            2476..20652
                     /standard_name="Cre18.g750047.t1.1"
     CDS             join(3012..3630,3795..4730,4914..5864,5983..6944,
                     7063..9364,9494..14353,14445..16332,16465..>17499)
                     /standard_name
     exon            3795..4730
                     /standard_name="exon"
     exon            4914..5864
                     /standard_name="exon"
     misc_feature    complement(5346..5368)
                     /note="Geneious type: crRNAs"
                     /standard_name="crFMG1-A_1"
     exon            5983..6944
                     /standard_name="exon"
     exon            7063..9364
                     /standard_name="exon"
     exon            9494..14353
                     /standard_name="exon"
     misc_feature    complement(13517..13539)
                     /note="Geneious type: crRNAs"
                     /standard_name="crFMG1-A_2"
     exon            14445..16332
                     /standard_name="exon"
     exon            16465..20652
                     /standard_name="exon"
     CDS             <17500..>17549
                     /codon_start=2
                     /standard_name
     misc_feature    17532..17549
                     /note="Geneious type: ligation"
                     /standard_name="Ligation"
     misc_feature    complement(17544..>17549)
                     /note="Geneious type: crRNAs"
                     /standard_name="crFMG1-A_3"
     misc_feature    17552..17569
                     /note="Geneious type: Tag"
                     /standard_name="GS linker"
     misc_feature    17570..18265
                     /note="Geneious type: Tag"
                     /standard_name="mScarlet-I"
     misc_feature    18260..18277
                     /note="Geneious type: ligation"
                     /standard_name="Ligation"
     misc_feature    complement(<18269..18283)
                     /note="Geneious type: crRNAs"
                     /standard_name="crFMG1-A_3"
     gene            <18269..18581
                     /standard_name="Cre18.g750047"
     mRNA            <18269..18581
                     /standard_name="Cre18.g750047.t1.1"
     3'UTR           18269..18581
                     /standard_name="3'UTR"
     exon            <18269..18581
                     /standard_name="exon"
     misc_feature    18773..18792
                     /note="Geneious type: ligation"
                     /standard_name="Ligation"
     regulatory      18798..19013
                     /note="Geneious type: promoter"
                     /locus_tag="rbcS2 5'UTR in pMS188"
                     /standard_name="promoter"
     intron          19022..19166
                     /locus_tag="rbcS2 intron1"
                     /standard_name="intron"
     misc_feature    19147..19166
                     /note="Geneious type: ligation"
                     /standard_name="Ligation"
     CDS             19209..20012
                     /locus_tag="aph VIII"
                     /standard_name="aphVIII"
     misc_feature    20087..20106
                     /note="Geneious type: ligation"
                     /standard_name="Ligation"
     3'UTR           20091..20324
                     /locus_tag="rbcS2 3' UTR"
                     /standard_name="3'UTR"
     3'UTR           <20313..20324
                     /locus_tag="rbcS2 3' UTR"
                     /standard_name="3'UTR"
     misc_feature    20313..20337
                     /note="Geneious type: ligation"
                     /standard_name="Ligation"
     CDS             <20338..20339
                     /codon_start=3
                     /standard_name
     misc_feature    complement(<20338..20354)
                     /note="Geneious type: crRNAs"
                     /standard_name="crFMG1-A_3"
     3'UTR           <20388..20652
                     /standard_name="3'UTR"
ORIGIN      
        1 ttgcgccttc tgcagctgcc ggttagccgc catcaggtga tacccgtcat gcggcgccgc
       61 ctcctgcggc tgcggcccca gcgccagctc cagtgtgagg tcgggcctaa gccccacgtg
      121 cagcagcggc cgcatgtgca tgcgcgcact cacaggcacc tgcagggcca gcgcgccgtg
      181 cgagccggtg gggccgatgc ggcagcacag ccgctgctcg tgctgttggg tggggcgcgg
      241 cggcgactcc tccgcggctc cagggaacac tacagccgtg cttgccgcgt cgtgcttgcc
      301 ggtcatcgag tccgctgtaa aaacgaccgc agtccgcaca ggcatgtcgc cgcgccgctg
      361 ctctacaggt aacgcctgcc gtcagaaaaa cacacgcttt aggaatgcgc gtgaagaaag
      421 ttgagtggca cacgtggagg taacatactt aggcaaagtc ttcgcaagaa tactattcgt
      481 gctgggttac caaatcgcct tacccagaga agggacggcg ggacagcaat atgcttgaca
      541 tcgcccaggc gcccggaaca agactgcatc agcgaaggtc cacggctgcc caacgtaatc
      601 gtctttttgt cagtggaaga ccagtacact accaggctgc tgcgaggcac agcgctaggc
      661 tctatttcca ttttgctttc aggggtggtc cgtttggcgt gagatctaca tactcttggt
      721 attccataat gtgtgtgaat gaacttggag tgtttgtatc gtcagcacga cggctgtctc
      781 cagaccccta tcaagtgtga gccaaatcat gcgaagagaa aatcacacac cggcaggccg
      841 agcattggcc agcgctttcc gcaattcacg cgtgtcgcca aggacgagtt tacaaagttc
      901 acgggcggtt ggaccattgg cagctactgt tggctgtttt tgcgtgactt cctttcttag
      961 gctcccaaag gcctgtaaaa atgatggatt caaagacaca gcagacggcg agccgtcata
     1021 aagagcctgt caccgttgtc catttctgta gcggctcgct ctcacgcctc tttcttcctg
     1081 gtccgggcgc aacccccagt ggacgcgttc ggaccagcca tggcaccgaa gcggcgccga
     1141 gacgaagctg agaaggcgga ggaggagaaa ggtgggggag cgattgcccc tcgttgcctg
     1201 tccctggcac tcccgccagg agcacccctg actcccgccg tccatcttct cggaatcatt
     1261 gcgtgagggt gcggattggg atcgcttagt ttaactaatc cgcccagttg gggcccacga
     1321 ggctgtccat cgtcaaagtt ggccggggtt cattgcaagg gggagagtca gaagttgctg
     1381 atgctacaaa agcatgtggg gacttggggt tcagggtttt tactggtcag gaacggtgcg
     1441 tttgttcgtg cgtgtccatc cgttcgtgcg gccagttgcg ctgtcacacc ggtatgaacg
     1501 cggaacaacc cgctcaggcc atcacggaca gtgacgatga ctaagcacgg ttccgcaggt
     1561 gcaagggggt gggctagggt caggctttct gttatgtttt ttatgtttgt ggttggggtt
     1621 ggctcgtgat gctttgtggt cacgaggtgc gcctccctgg ggacacgctt tttcctggag
     1681 tgggacccgc ttggatgggg caggggagaa tgagccgcag gcaccacgca aacacgcacg
     1741 aaacgactgc acggcgtgac gtcgaaacgg tgctcccttc tgtaccccag aggcccgcgc
     1801 acgctctcgc cccatgagta cctcggcata ccttcagatg gtttataacc agatggacta
     1861 ccgctgacca gaggtaggca taagcattaa ttggacaagt gttccccggt catgcgatgg
     1921 gaaggcgggg tcatgcgatg ggaaggcggg gcatgcgtgt gcacagatgg ggcgtactgt
     1981 cattgcaacc tctggacgca gcactggcgg gtcatgtgca cgtgtgtgct aggggcgggc
     2041 gctaggtgca gcacgtggga gtgtggcagt ttgtgatgag aaggcgcggc gtgcgtgtgc
     2101 gcagagggga cttgctgtca ctgctagcat ggggcccatc tagcatgggg cccatctggg
     2161 ccccatgccg cgccgatttt ggccactcgc gccgattttg caccgctcag gcctgcaggt
     2221 gtttgagcgg ggtttgggtt gagggtgcag gggtcagggg tacaggcgcc agtcagggta
     2281 aggttcaggt tcagcggtca gaggcaggtt cagctgtcag agtcagggtc agggtcagag
     2341 tcaggttcag ctgtcagagt cagggccaga gtcatgagca agggggtgga gggggacgga
     2401 ggggagacgg acgagacatt aatcaaacta ccaggcgcac attagactag cctgaaaagc
     2461 taagaatact cggttctact acgagcttgt aatgtattct caagcagata aagcttatag
     2521 atctattcca atttaataaa cagaaaccga tgaattcggg gggcactgtg gacaatcgat
     2581 gatctcggtc atgatatgtt gcttgcccgt cttccagctg tgtcgagtta attacaaaca
     2641 tgtttgaaac ggattcaata ggctgttgct acattttaag cgcgaattgg tgctggcaaa
     2701 catctagata gctaaatcaa gatacttcga tcgccggtcc ttagactggt ccgcgccggc
     2761 ccgtcgctgg gctcgcgctc cccccgggcc tcccctgccg ccctccttga ctatagcatg
     2821 cctttgcacg tcccgtaatg atccatcaac tgtctagtaa ttgagatctg acgctcatag
     2881 acataaacaa gtgcaaaagg gcgcctatat tacactccgt tatcctgtcg acaccgcatg
     2941 ccttgcaact agagagcgtt tccataggcc tcagagctac gactcaacct aactctatta
     3001 ggtcagccac catggcggcg tcttcgcccc tggtccggct caggcggctt gcgctgcccc
     3061 tagctcttgt agcgctgtgc gctgccgcgg cacatggcca gacgttgacc tcagcgtttc
     3121 ttacttcttc cacatcagtt acggtcacgt tgagcaacag cacgggacca tcctcagact
     3181 gtcgcaacgc gttctcctat ttcgacctga acaacgggac aaaggcgtct ccgttcgcca
     3241 actgcacagc caacgggacc ttcactgtgc ttcttacact tgccagcgct ggcacctacg
     3301 ccgctggtga ccagctgaac atcaaggtca accagaccac actcaatacc acggcggggg
     3361 cccccttcgt ggcggctgcc gttgcagtgg cggtgccgcc ggtcgtcggc gcggcgaccc
     3421 tgacggccag ccgcaccgtt gtggtgaagc tgccgctctc gggtaacacc gtgcctgaca
     3481 gcttcgccac caacatgacg gtgtgcggcg gggccgtgga gctgcgggcc gcgggcgcca
     3541 gcgcagccaa ggtggcgccc tttgaggcat gcagcctggc cgcagacgtg ctgaccctga
     3601 cactcaagtc agcaggcacc tacgcccccg gtgcgtgcgg gcggcctttc ggaacaagca
     3661 tgcaatcaga agggctgggt ttccggctgg gtgtttgcaa ggtcatgcaa tcaaaagggc
     3721 tgggtttccg gctgggtgtt tgcaaggtca tgcaatcaaa cactgacttt cttcctgtct
     3781 tttcactatt gcaggtgaca cagtcaatgt ggtgaacggc cagtctaccc tgaggttcgg
     3841 caccaccgcc tacgcgcccc tggccagcgg cagtgtcatc cgcccgaccc tcacctcggt
     3901 gtctctcagc agcactacca caatcctcat cggcacctcc ggtcccgcct ccctgcccgg
     3961 aaatgcgtcc gcagctgtgt gcaatgccgt gtttgacatt gcgcttaaga atggcactgt
     4021 cctgcccggc gcgctgtcgg cctgctctgt gggccccggc gtgacggcca tcaccgccgc
     4081 cctagccaac ggcaccgctt actcggacgg catgacggtc acgctcaagg ccaaccagac
     4141 cgcgctcaag gccggagacc agaccgccgc cgcgcccctg ttcgtgccgc ccaccgccgc
     4201 cctggccatt gcccccacca tcctgtctgc gtcgctgact gctgccgaca ccatcaccgt
     4261 ggtcctgccc gtcgccagct cgcttgacac gtcggcctgc aacagcgcct ttgagctccg
     4321 cgcggccgcc tcctccaccg ccaagtccag ccccttctca gcctgctccc tggccgtgaa
     4381 caacacgcag gcggtgctga ccctggcctc cgcctccacc tacacctcgg gcgacatcct
     4441 ggacatcaag agcggcaacg acaagctgct cgcaggcagc accgcctacg tgccccagtc
     4501 ggtcaccgtg ctgccgacca tcaccaccgc caccctggtc agctccacgg tcgtgcgcgt
     4561 ggctctgccc gtcgtgtcct ccatccccgc cccctactcc gctgacgact gcgcgcgctc
     4621 cattgttgtc gccgccgcca gctccactgc cgccaaggcg atctcggcct gcgcgctgtc
     4681 cgctgacaag aaggcgctgc tggtcacgct ggccgccgcc taccagcctg gtgagctttg
     4741 atccttgtgt aggggcggaa gggtgggacg gccccaaata aaccgcaatg gacgggcatg
     4801 ggcggatagt tgacctagca aaccagcctt tcactacctg cctactacct actacatacc
     4861 tgcctaaaca aaccaccatt acccgcctct gtcccgccga accctaacga caggtgacac
     4921 cgtgaacgtg cgcaccggtc agtggcagct gcgcgcgggc gcctccgtca ccctgggccc
     4981 caactacatt gccagcgcag cccccgcgcc catcctgccc ggcctctccg ccgccaccct
     5041 caccagcgcc acccaggttg tggtcacact gcccgccgcc agcagcgtcc ccgccacctt
     5101 cagtgtcagc gactgcaacg ccgccgttga cctggtcagt gccgccggcg cgtcaaagga
     5161 cactcccttc gccgcctgcg cgctgggctc tggcaatgcc accctcatcc tcaacctgac
     5221 cgccagtgcc tacgccatcg gcgacaccgt gagcgtgaag gcatctcaga ccaccctcaa
     5281 ggtgggcaac accagctaca caccctactc cgtgcccatc acgcccgtcc tgctgcccac
     5341 caccaccgcc gtgctggtca gcgagacctc catctccgtc accctgccca ccggcttcaa
     5401 cagctacctg ccttccaccg caaacgcctc ggactgcaac gcggcattcg tgctcgtttc
     5461 ggctaccggc accgccaaga ccgcccccta caccagctgc actgtctcag gcaccaccct
     5521 gaccctgggc gtcgccgccg gtacctacgc cgccggtgac tcggtcaacg tcaagaccgg
     5581 caactcgctg ttcctgggcg cctcctcgac tggccccgcc tacgtccccg ccgtcaatgc
     5641 cacccagatc acacccacca ttgtggcggc ctcgctggtt agcaccacca atgtgtttgt
     5701 gacgctgtcc gccgccgcct cgccctcggc cttcaatggc accctgtgca acgacgcgct
     5761 ggaggtgacg ggcggctcag ccaccgtgtt ccttaactgc accctcacct cggacggcaa
     5821 gggcatcaac ctgctgctct ccaccgcaag ctccgtctcg acctgtgagt ggcatttggg
     5881 ggtcccgcgt gctcatactt tgtggtccag cagtgatgac ccagccgtgt gccgtgctcg
     5941 cttgcctaac gtgccctgct cccgactccc tgacatgtgc agccaacacc atcaacgtca
     6001 aggccagcca gaccatgctc aaggctgccg gcagcgacgc cgcctccagc cccgcctttg
     6061 cgcgcctcgg atcgcccatc gccgtggccg atgcccgcct gaacgccgcc ttcctcacca
     6121 gcgccagcac catcgtggcc aagctgggcg cccgcgccgt ggcctcggat ggcttctcct
     6181 gcaactcggt gtttgcgctg ctcatgacca acggcagtgt gcgcgccagc tcgcccttca
     6241 cggcctgcac gctcagcacg gacggcctga cggcgaccct caccaccacc acctacgtgt
     6301 ccaacgaccg cctcaacgtg cgctcctcca acaccatcat gaccgtgctc gccgccaccg
     6361 gccccaacta ccccaacgtc agcgctgatg ccagcgctgt gaccatcaac cccgccatca
     6421 gctcggccat ggccacctca gccaccaccg tcatcgtgcc cctgcccatt gccagcaacc
     6481 ttgccggcgc ctgctcgggt gcgctggagg tcaagagctc gggcggcacg tccaagaccg
     6541 tggacagctg cacgctgaac acggccaaga cgcagctgac cgtgaccctc aactcgggca
     6601 cgccctttgc ccagggtgac accatcgcca tcctgtccgc taacaccggc ctaaccgcca
     6661 ctgacgcctc tggtgccccc taccgccccg tcaccggtgc ctccgccatc accattgcgc
     6721 ccaccgtggg caccgctcag gccatctcct ccaccaccat caccgtcgtg ctgccggcca
     6781 ccaccaacgc tgccagtacg ctgaccgccg acgcctgcgc ctccgccatt gacgtgtccg
     6841 gcaagtcgtt ctccagctgc accatcagcg gcaccaccct gaccattgtg ctggccggca
     6901 cctacgccgc cagcgacagg atcaatgtca aggccgacca gaaggtgggc gggggctagg
     6961 ctgtgggtgg cgtactggct tcttggggcc gaatgcgttt atcaatgctc gtcattgagc
     7021 ttctttgttt aacatgtgtg aacccccaac tggcatctgc aggtgctgcg cctgggcacc
     7081 ggcgcctcgg ccgcctacta cgtgccgctg ccctcttcgg ctgccgtcat ccccaccatt
     7141 gccagcgcca aggccatctc gcgctcggtg atcatcgcca ccctgccggt gggcagcacc
     7201 tttgtgagcg gcgccaacgc ctcggtggcc gtggcggacc agaccctgtg cgccgccgcg
     7261 ctgtcggttg tctccaccct gctcacggac gcgggcgcct gcaacctgac ctcctccacc
     7321 agcctgcgca tcaccctggc cgccgccacc tacaaccccg gcgacgccat cactgtcgcg
     7381 gacgcccaga ccgcgctgta cgccggcact ggtctggtgt cgggccagac ctaccagaac
     7441 cgcgcgctca agatcagccc cgcctacctg ctgagcactg tggtcgccac cgcctcggac
     7501 accattgtgg tgactctccc cgtggagagc accgtgttcg acagcaccgg cacccagatc
     7561 accgccgacc tgaccggcga ccagtgcgcc tccattgtgg aggtcaaggc cggcaccacc
     7621 gccaagaagt ttgcctcctg cgccgttagc ggtgtcagct ccggccgcgg cactgtgctc
     7681 acggtcaagc tcctgggcaa caccacggac gtgtacgcct cgggcgacac cttcaacttc
     7741 aaggacacca acgccctgct gctggccggc accaccagcg ccgccgtggc ctacgccgcg
     7801 ctccccaccg ccgccaccat cgcgcccacc attgtgtcgg ccgtggccct caccgccgac
     7861 accatccgca tcacgttgcc ctccgccagc ggctttatgg tcagcggcgc cgcctccacc
     7921 accatcgccg ccgccaactg cgacttcctg gtgttcaacc ccgtgcgcac cgccaagacc
     7981 gacaccgcct gcaacatcac cggctccacg cttaccatca ccctcaacac cgccatcacc
     8041 ggcaccacca ccgtcaacat cgtgacgagc cagaccaagc tggtggccgg caccggcacc
     8101 tccggccccg ccttcgtgcc ggccggctcc cctatcgcca tcagccccgg cttcctgacc
     8161 tcacccgctg tggcgcgctc gctgacgcag ctggtcgtgt cgctgccctt cacctccaac
     8221 gtgggcgcca gcgcctcttg gaccggcacc caggcgcagt gcaacagcgt cgttgaggtg
     8281 ctggccggcg gcgtcgaggg cagcctgcgc accctgcacg ccaccaccaa cccctgcgtg
     8341 ctgtcgggcg gcaacgtgct cacgctcaac ctggccgcca cggactcctt tgcgcccggc
     8401 gacaccgtgc gcatcaagag cggcaacaca cgcctgctga tggacacggc cggcaccgcg
     8461 ccctacgtgc agggcaccgc tgtgcccatc accctgggcg ccgttacctc ggccgtggcc
     8521 accaaggaca cggagattgt ggtgacgctg cccatgaccg tcgccctggt caaggccggc
     8581 gcggctgtga cccagctggg caagactgat tgcctgcttg tcgtgactct ggctggcacc
     8641 attgctgacg tggccaccgc ctgcgtgctc accggcggca acaagctcac catcaccacc
     8701 accggctcct acacgcccgg caccaccacc gtgcagttcg gcaacactga cgcctccgtc
     8761 aagctgctca ccggcgctgg cctcaccggc cccgccgtgg tggcgctttc gagtgttcag
     8821 tccgtcaatc ccggctacat cagctcggcc gccaccagca ctgccagcca gtttgtcatc
     8881 acgctgcccc agcagattgg cgccaccggc accattacgc aggtgaactg cgacgccgct
     8941 ctggaggtgc tgcaggccaa cggcaccacc cgcgtgctca gcggcgactg cacacgcacc
     9001 accagtggtg gtgtctccac cattactgtg ccgctcacca ccaacattgc catcggcgac
     9061 acggtgcgca ttaaggcttc atcttctggc atcactaccg ccactggcag cctgcagtac
     9121 gcggccaccg ccgccgtgcc gatccagccc ggccacgtga gctacgccgc cgccatcgca
     9181 accgacaagt ttgttgtgac gctgccctat gccagcaccc tggccgcggg cgcggtgtgc
     9241 tcggacaccg tcaacgtcaa gagtgacact aacgccaacg tggagactgg ctgcactctg
     9301 tcgctggatt ccaccggcat ctacctcacc gtggacctgg ccgacaccaa caccctggtg
     9361 gccagtgagt gcgggggggc ggcggctgag tggcacacag aactcaggga tgggtcccac
     9421 agctgctcgc attccgctgc attgacgttt actgacctgc ccttccccaa cccgcttttg
     9481 ttcccgcccg cagccttcaa ggtgaccttc aagtcggccc agaccgccct gaccgtgggc
     9541 accaccaagt gggcgccgct cagcgcgggc gtgtactctc tggacagcgc cacctggggc
     9601 acctctgtga tgaaggtggt ggccgtgtcc tccaccgtca tcgaggtcac gctgcccatg
     9661 gtcagctacc tgggcgagct gagcgccacc gcctgcggcc aggtcatcac cgtcgccggc
     9721 aacaccctgg ccagctcggg caccgcctgc aagctcatca gcacccccac cggcaccaac
     9781 aacatcatgc aggtcacgct gcagtctgcc tacgtggccg gcggcctgca gctcaccaac
     9841 accggcggcg cgctcaaggc cggcagctcc accggcacag cctacggcgc tgtggccgcc
     9901 gtgaccatca agcccacctt cgcgtccgcc gtcgccaccg gcctgcgcac cgtcgtggtg
     9961 acgctgcccg ccaccagcac ggtttacaag ctcacgccca cctgcacggg caccggtgct
    10021 tccggcgcct gctccacggg cacccccacg tgcgcgtctg gctcccccgc ctgctctgac
    10081 ggcaccggca cctacagctg cacgtcctcg acaccttcga cttgcgctga tccgacaacc
    10141 agttgtgcct ttggcaccaa gacctgcgct cagacggatg ggtcattcga tgcaactcag
    10201 ctcacgtgta caacagctgt ggcgggttct atgagtgctg ggtgcgcagc tggaaccgcc
    10261 gtgtgcttcg accaggccag tactactgca gcccagtgcg ctagtactgc taccacggac
    10321 ctcagtcccg cttgcactgt cgcgaacgtc aatactccaa catgtgtggg tggcagtgtg
    10381 actagcgctg atgcgtgcct cacgtatgcc ggctcgccca tctcgcccgt ctgcactgga
    10441 ggtgccttcg cctgtgcggc tgcggccggc ccgatgtgcg tgcagagcgc cacgccagtg
    10501 tgcccctcca cgttctcgtc cagctgcagc agtggatcac cttcttgcac tcagacggct
    10561 ggcttgacta ctcctggctg caccagcggt ggcaccctca cttgcagcaa gacggctacc
    10621 tgcgacgcgg aagccgccac gcccacgtgc gcccaggtgt ttgccacttt caccggcggc
    10681 gcgtccgtca ccacctgcac caaccctagc agcgactcca cccaacccat caccaccacg
    10741 ctcacgctgg gcgctgactg ggccctgggc gacaagctca cggtgaacgc ggcgcaggcc
    10801 accaccaccg ccacttctta cctcaaggcc ggcaccgcca ccggcctggt gtacacctcc
    10861 aagcccagcg gcgacgtggt catctacccc tccatcaccc tggccgtgct caccagcagc
    10921 aagaccatca ccgtcacact gcctgtggcc gcctccgtgc ccagcaccgg cctgagcgcc
    10981 gccgactgca acaacatctt cacgctgtac gctggcgcca ctgccaagtc gaatgtcttt
    11041 gccggctgct cgctcgccgc ggacaaggtg acctttacgc tgacgctggt ggctgctgct
    11101 tcggccacgg ccaccaccac cacctacgcc gcgggcgact tcatcaacat caagtccggc
    11161 cagagcctgc tcaaggccga ctcgaccacc gccgccaacc gcctggcctt cgcgccgcat
    11221 cccgacggtc tgcccgtcgt ggccacgatc gtgtcggccg tggtcaccgc aggcgttggc
    11281 tctggcacgg gtattgtccg cgtgcagctc cccatcgcca gtgacctggc caaggcggac
    11341 tgcgacaaca cggacatcgg tgtcctcgac aatgcgggaa ctgcccaggc ccttgccggc
    11401 accggcggtt gcgcgctgag caccgacaag accgtgctga ccatcacgct ggccggctcc
    11461 gtcaccgcgt cttggttcac cacctcgccc tacatgcgtg tgcgcatcct gtcccaggcc
    11521 accctgggcc tcaaggccgg cagctcatcc ggctacgcct acatcaccac cgacaccagc
    11581 gtgctcgcca ccgtgcgcgc attcgacgtg gcgtcggcca caccgcagag catcgtgtcg
    11641 gccacggctg tgggccccac ccggctggag ctggcgctgc ccgccgtcac caccatcaac
    11701 cccgccaacg gctgccccag ctccctgacg ctgagccgca ccttgtccaa ctgcagcctg
    11761 gacgacaccg gcaagctgct gaccgtcttc accaccgccg cctaccagtc cgcggacacg
    11821 gtgcaggtgg tggccagcca ggcgctcaag tacatggcgg gcgacaccgc cacctcctac
    11881 cccgccctgg gttcggcgct gaccatcgcg cccgccattg tgtcggcgta caccgtggac
    11941 gcctccacca tcgccgtgac gctgccggtt gccagtagct tctatgttac cactacccgc
    12001 actgccactc ttgacgccgt ggactgcgac aagattatca ccgtgctcaa ggccggcgtg
    12061 gtcaacggcg ccggcgccat tgcgtcagct ggcaaccgcc gcactctgct caccaccggc
    12121 gcgtgcacgc tgggcaccgc ctcggcgggc ggcacgacca tcaccgtcaa gctgagcggc
    12181 gctatctatg acgccggcga cgctgtcgac atccccgaca ccaatgccgg cctcaacggc
    12241 gcgaccgcca cgtctaaccc gctgtacgct gactccaact ctgggcccaa gtacgtggcc
    12301 cgccgcagcc cggtggtcat tgagccgcgc ctggtgtctg cctccgccgt gggcgcccag
    12361 tcggtggagg tggtcctgcc cgccgccagc gccatcatcg acagcagcaa cgccgtggtg
    12421 gccacgccca gctcctcgca gtgcgccgcc atcgccgtcg tcagcggcaa gaccgtcacc
    12481 tcgtgctcgc tgtcgaccga cggcctgacg ctgacgctgg gcctgagcgc caccttcgcg
    12541 cccggcgaca ccgtcaacat cgtgtcgggc cagaccatgc tgcgcgtgtg gaaggccagt
    12601 gtgggcgccg gctacgaggc gttcggcccc gtgtacacgc cctcggccgc cgcgctggcc
    12661 atcactattg gctacttcgt gtctgcctac gcgcccgaca ctcagactgt ggtcatcacg
    12721 ctgccgttca ctgccaagct gtacgactac gcgcccgcca ctggcgcctc caccgctgag
    12781 atcacgcgca ccgccaccgc ccccaccaag ggcaactgcg actccatcgt gcgcatcgcc
    12841 tcccgcacgc tggcctccac gcccgccgcc ctgaccgacc ccacctgcac gctcagcggc
    12901 accaccctga ccgtcaagct ggcctccacc acactgtccg ctggtgacca ggcgttcttc
    12961 ggctcgggca ctgacgcaat cctgcgcggc gtggccaccg gcaccgtggg cctgacctcc
    13021 accacctatc tcaccacagc tgccaccacc gccaccaccg gcgccgtgac catccatcct
    13081 tcggtcacct cggccatcgc gacggactcg accaccatca aggtcacgct tcccttcaac
    13141 gcctggattc acgcctccat cacctccctc aacgcctccg actgcggcaa cctcctcacc
    13201 tttacgcccg ccaagacgct ggcagccgcc agctcctgct ccttcgccag caacgtcatc
    13261 accgtgaagc tttcgggcga cggcacctcg ggcacctttg ccagcggtga caccgtcaac
    13321 attgccgctg ccaatgccgc cacgctgacc tacccgctgc gcgccggcag ctccagtggc
    13381 cccctatacg gccccggcgc cgcagtcacc atcgtgccca agatcgccgc cgcccaggcc
    13441 attgcgccgc tgacggtgga gatcacgctt tcggccccca gctacctgcc ggacgccctg
    13501 acgcagacgg agtgtgccgc gctgctgacg ttcacgccct ccaagacgct gttcgctacc
    13561 acgccctgcg ccctggactc taccaagacc gtcctcaccg tcaagctggc gtctggctcg
    13621 gagtttgcca acggcgacca ggtcaacatc cacgccacca ccaacacggg caccaaggcc
    13681 ctgcgcgctg gctccgacgt caccggtctg ctgtacacgg cttcggactc gcccatcgac
    13741 atcaaccccg ccatccagag cgccgccgcc acctcggcca cctccattgc cgtgaccctg
    13801 cctgtgggca gcacgctcta cgtctcgggc gccaccgcct ccatctcggc cgctgactgc
    13861 gccaaggtgc tggaggtcaa gcgcggcacc gccgccctca ccctggaatc gtccgcggct
    13921 tgcgccatcg ccaccagcgg ttccagcacc accctcaccg tcacgctggc cagcggccag
    13981 gccttcgctg cgggcgacac cgtcaacatc gtggccgcca acagcgccgg caccaccacc
    14041 acggctgtgc tgcaggccac caacggcggc agcggcaaga agtacgtggc ccgccgcagc
    14101 gctgtggtca ttgctcccgg ctacctgggc ggcgtgcccg ccaccggcat ggcctacgcg
    14161 gtcggcacca gcaccctcat ggtgcagctg ccggtggtca gctccatcgc tgccgacaac
    14221 aactgcgcca acgtggtcac cgtgcagaag attgccaccc ctgccaccgc ccgcaccgtc
    14281 accggcgcct gcaccgtgtc ctcctcccag ggcgctggct actacctgat cgtcaacgca
    14341 ccctacacgc cgggtaagaa aacagggaca agatgcaaat gtgtgagaag cgcacaccat
    14401 ccaacttccc actaaattcc acaatgacct tcatctatct gcaggcgatg agatcctgat
    14461 caagaccggc aacacggccc tggtcggcgg ctccgacccc gccaccggcg ctccctacgt
    14521 ggccaccacc gcgctgccca tccgcgcaaa ctttgacgac gccatcctga ccgcccccac
    14581 caccgtgctg gtcaccctgg ccgcgcccac cgccgtttcg ctgcccgaca aggaggcctg
    14641 cgatgccgtg tttgtgttca gcggcgccgg caacaccacc aagaccacca gccccatcgc
    14701 cagctgctcg cgcgcctcgg acggcctgtc tgtcaccatc accctgacct cggccgacgc
    14761 ctacgtgccg ggtgatgcgc tggacatcaa gaagaaccag gctgccgcca ctgtcggctc
    14821 cgcctctgac acccctagca ccctgacaac cctggtgccg ctgccggtgc ccaccaccat
    14881 ctcgccgcgc cccttcggcg ccgccgccac cctggttgcc cccacctcgg tcgccttcag
    14941 cctgccggcg gtcagctccc tgcccgccgc cacggctgct gccgactgca acgccgcagt
    15001 gcgctacacg gatgtggcgg gtgtggacgc cgtcaacccc ttcaccagct gcgccctcac
    15061 gcccgacacc aagggcgtgg cgctcaacac cgccagcccc atctacaagg ccggcgacgt
    15121 gatgaacatc aagtggacca acactgtcct gcgctggggc ccccaggcca gcggtgccgc
    15181 ctactacccc gctgacgccg acgtgccggt cttcgccacc gtggccaccg ccaccctggt
    15241 tgacccctcg actgtggtgg tcaacctgcc cgcgccttcg gccgttcctg acaacttcac
    15301 cgtccccgac tgcctgcgcg ccattgagtt caagacggct gcgggcgtga ccaagaacgg
    15361 caccgtggcg tcctgcatgc tgatgcccga ccgcctgggc ctgcaggtga agctgctgtc
    15421 ggctggcaac ttcagcgccg gcgacaccgt caacatcaag ccccagcagg ctgagctgcg
    15481 cgtgtccgcg ctggccaccg gccccagcta cgtgcccaag ctggcggcgc aggtggtgaa
    15541 ccccgcgttg ttcgccaacg ccaacctgac ctccgccacc gccatcaccg tgcgcctgcc
    15601 cttcgccagc accctggcca ctggtgccga ctgcaaggcg gtgctggcgc tgctgggtgc
    15661 gggtggcgtg gccaagaacg tgagcagctg cagcctgggc gccgacggcg tgacgctggc
    15721 ggtgaccatc cccgcggcct cgtttgtggg cggcgatgtg ctcaacatcg tgcccggcca
    15781 gagggccctg accctggctg acggcaccac cgcctacgtg ccctccaagg ccggcgtgct
    15841 ggtcaccccc aacatcgtgt ccgccacgct caccaacgcc accatcgtca ccgtcgccct
    15901 gcccaccgcc tcggtcctca ccagcaccgc tgccgccgac tgcaatgccg ccgtggtcat
    15961 tgcccgcaac ggcagcgccg tcgccagccc tctgtcggcc tgcgccgtca gcgccgacgg
    16021 cctgagcctc acgctcaccg ccgccgccac ctacaagccc atgtctggtg acacggtgga
    16081 tgtggctgtc agccagaccg tgctgcgtgc cggcagtgcc accggcccgg cctacgtgcc
    16141 ccgcccctcg cccgcgctca tcaccgtgcc ctcgcccccg ccctcgcctc ccccgtcgcc
    16201 cgcgccctcg cctcccccct cgccgccgct gtcgaccgcc aactactcgg cccgcggtct
    16261 ggccaccggc ccgctgtcct gcaacgtgct gattggcgac ctcaccgtca ccaccacctc
    16321 gggcaacttc acgtgagtat ttgcttgggg aatagggttg ctttactgga gagttgtcct
    16381 actaccgtat tgccatttta caggacgatg ttgtgcgcat gtacttatca tctctccctc
    16441 cctcgctctt cttccctccc acagcggtat ggccagctac gccggcaagg acgcctccta
    16501 caagggctct tgcaaggacg cggtcaccgg cgccgtgtac acggacgaca cggtggcctc
    16561 cacgctgccc gccggcctga ccggcctggt cctgtcgccc gtgaccgcgc tggcctcggt
    16621 gtgggacctg aagagcgtgg ccgacctggc caataccaac aaggactacc tgcgcctgtt
    16681 gggcgtgccc gtcaacgcct ccgcctacgg caccgctgtc cagctgctgg cctacgacta
    16741 ctacgtcaag ggctttgtgg cgctggagac gccggccgtg gcggtgctga acgtggaggg
    16801 catggtggcc gccaacctgc tcatgtacac caagttcttt gacggcctga acgcctccgt
    16861 ggccggccgc gacatcaccg ccgcacaggc cctggccgcg ggtcagtacg cactggcggc
    16921 cgtcctggag gacagctccg cgcccatcaa caccaccgac cccgccagca tcctggcgct
    16981 gctcaacgtc acctacagcg tcctcaccgc caacgccacc agcgccggcc gccgcctgct
    17041 gcagacggcg cccgccccgt tcacccagct gcaggcgcag gccaccgccc tggccgccgc
    17101 cgccgccggc agcaacgcgc tggtggctgc ccagcaggcc aggctgatta ccgccatcaa
    17161 cgccggcacc agcatctcgg cggccgaact gaccaacatc atcaatgagg ccagcaaggt
    17221 cattgtcgcg cagtcgaccg tcattgccac cgccgccagc ggcctaggca gcggcgccat
    17281 cagccccgcg tccttcacca gcagctacac cggctccgcc ctcaccaccc tggtggcgca
    17341 gcagcagctg gcggccacgc ccggcagcga cgtgaccgcc ggccccgcgc cgtcgcctcc
    17401 ctcggacaag aagaagagca acacgggcct gattgtgggt ctggtggtgg gtctggtggg
    17461 cggcgccatc gtcatcaccc tcatcgtggt gttcattgtc atgcgccgcc gcaagcagaa
    17521 cgtggcggcg gcgggccagg ccaccgcctc ggggtccagc tcgtccggca tggtgagcaa
    17581 gggcgaggct gtgatcaagg agttcatgcg cttcaaggtg cacatggagg gctccatgaa
    17641 cgggcacgag ttcgagatcg agggcgaggg cgagggtcgc ccgtacgagg gcacccagac
    17701 ggccaagctg aaggtgacga aagggggccc cctgccgttc tcctgggaca ttctgtctcc
    17761 ccagttcatg tatggcagcc gcgctttcat caagcacccg gcggacatcc cggactatta
    17821 caagcagtcc ttcccggagg gcttcaagtg ggagcgcgtg atgaatttcg aggacggcgg
    17881 ggccgtgacg gtcacccagg acaccagcct ggaggacggc acactgatct ataaggtgaa
    17941 gctgcgcggc accaacttcc cgcctgacgg cccggtgatg cagaagaaga cgatgggctg
    18001 ggaggcctcg accgagcggc tctacccgga ggacggcgtg ctgaaggggg acatcaagat
    18061 ggccctccgc ctgaaggatg gcgggcgcta cctggcggac ttcaagacta cctacaaggc
    18121 aaagaagccg gtgcagatgc ccggcgccta caacgtggac cgcaagctgg acatcacctc
    18181 tcacaacgag gactacactg tcgtggagca gtacgagcgc agcgagggcc gccacagcac
    18241 cggtggcatg gacgagctgt acaagtaata aggcgtggca cgatgtggga ctctaaaata
    18301 aatcaggttt ctgcatctga taacctaggg gagcgggtag agtgatctcg gatgcaagag
    18361 gcattctccg tatatagatg ttatcagagt tttaactgtg gtgaaggtct cgagatggac
    18421 gacgaaaatg tgtcttccac attcatcata cagcaattca tgaccaagaa atagcaactg
    18481 accgcactgt cattcgatgc gcaagcgcga gtttgtgcat ccgaaggctt cgtggtatcc
    18541 tacatagccc catcagggca tttgtgtaaa tgcaaggtgt gcgactacca agtgccgaat
    18601 gaccccccaa cagtccagca ttgccttcct acatgacaga acacaccggt gattacctcc
    18661 ctgtacacaa tgcggttgcg cacatgctcc agaacagcgc cagagcaaat aaatacggat
    18721 gtgtggggga gcacagacag tggaattaaa gactagtgcg tgcgctgcct agcttaagat
    18781 cccatcaagc ttgcatgccg ggcgcgccag aaggagcgca gccaaaccag gatgatgttt
    18841 gatggggtat ttgagcactt gcaaccctta tccggaagcc ccctggccca caaaggctag
    18901 gcgccaatgc aagcagttcg catgcagccc ctggagcggt gccctcctga taaaccggcc
    18961 agggggccta tgttctttac ttttttacaa gagaagtcac tcaacatctt aaaatggcca
    19021 ggtgagtcga cgagcaagcc cggcggatca ggcagcgtgc ttgcagattt gacttgcaac
    19081 gcccgcattg tgtcgacgaa ggcttttggc tcctctgtcg ctgtctcaag cagcatctaa
    19141 ccctgcgtcg ccgtttccat ttgcaggatg gccactccgc cctccccggt gctgaagaat
    19201 ttcgaagcat ggacgatgcg ttgcgtgcac tgcggggtcg gtatcccggt tgtgagtggg
    19261 ttgttgtgga ggatggggcc tcgggggctg gtgtttatcg gcttcggggt ggtgggcggg
    19321 agttgtttgt caaggtggca gctctggggg ccggggtggg cttgttgggt gaggctgagc
    19381 ggctggtgtg gttggcggag gtggggattc ccgtacctcg tgttgtggag ggtggtgggg
    19441 acgagagggt cgcctggttg gtcaccgaag cggttccggg gcgtccggcc agtgcgcggt
    19501 ggccgcggga gcagcggctg gacgtggcgg tggcgctcgc ggggctcgct cgttcgctgc
    19561 acgcgctgga ctgggagcgg tgtccgttcg atcgcagtct cgcggtgacg gtgccgcagg
    19621 cggcccgtgc tgtcgctgaa gggagcgtcg acttggagga tctggacgag gagcggaagg
    19681 ggtggtcggg ggagcggctt ctcgccgagc tggagcggac tcggcctgcg gacgaggatc
    19741 tggcggtttg ccacggtgac ctgtgcccgg acaacgtgct gctcgaccct cgtacctgcg
    19801 aggtgaccgg gctgatcgac gtggggcggg tcggccgtgc ggaccggcac tccgatctcg
    19861 cgctggtgct gcgcgagctg gcccacgagg aggacccgtg gttcgggccg gagtgttccg
    19921 cggcgttcct gcgggagtac gggcgcgggt gggatggggc ggtatcggag gaaaagctgg
    19981 cgttttaccg gctgttggac gagttcttct gagggacctg atggtgttgg tggctgggta
    20041 gggttgcgtc gcgtgggtga cagcacagtg tggacgttgg gatcccatcc ccgctccgtg
    20101 taaatggagg cgctcgttga tctgagcctt gccccctgac gaacggcggt ggatggaaga
    20161 tactgctctc aagtgctgaa gcggtagctt agctccccgt ttcgtgctga tcagtctttt
    20221 tcaacacgta aaaagcggag gagttttgca attttgttgg ttgtaacgat cctccgttga
    20281 ttttggcctc tttctccatg ggcgggctgg gcgtatttga agcgggtacc gagctcgaat
    20341 aaggcgtggc acgatgtggg actctaaaat aaatcaggtt tctgcatctg ataacctagg
    20401 ggagcgggta gagtgatctc ggatgcaaga ggcattctcc gtatatagat gttatcagag
    20461 ttttaactgt ggtgaaggtc tcgagatgga cgacgaaaat gtgtcttcca cattcatcat
    20521 acagcaattc atgaccaaga aatagcaact gaccgcactg tcattcgatg cgcaagcgcg
    20581 agtttgtgca tccgaaggct tcgtggtatc ctacatagcc ccatcagggc atttgtgtaa
    20641 atgcaaggtg tgcgactacc aagtgccgaa tgacccccca acagtccagc attgccttcc
    20701 tacatgacag aacacaccgg tgattacctc cctgtacaca atgcggttgc gcacatgctc
    20761 cagaacagcg ccagagcaaa taaatacgga tgtgtggggg agcacagaca gtggaattaa
    20821 agactagtgc gtgcgctgcc tcgtaagctg ctcaaccaat gcaatctcca gccgcctttg
    20881 caaaaggccg gagcaggtgt gtctggaccg tgcgtgtgtg gatgaccacg tctggttaga
    20941 ccagggcaac tgcaggaggt gcacacacac acacacaagt gctcactcag cccagccttg
    21001 ccactaccct gtgtctgggt agaaggatca gggatggact cgcggcaagg ctgggagtcc
    21061 gttgcctggg tgacattggg gcacatgcta tcagggccca acttgactcc accaaccccg
    21121 actttgctgc aaaccctccc gcgggcaaag tccgtgtgac tccgcgcaca gtgagtccta
    21181 gccaagcctc aacccgccag agccccaccg ctgtgcctca acgtcacaag cctaggcaca
    21241 gaagtgccgg gaaacgtcga ggccgcagga cacacgcaca gcgcacgcac taaccagggc
    21301 gcaagcgtcc aggtactaga acggtcgccc acgcgtgcat cctgcccaca cacaaagcca
    21361 cttaccacgc acaacctctc acggcgaggg aggcggggaa tcagcgtcat agacggcaag
    21421 tgcaaaacca tgctgtcacc aacagcccga gagatgaaag gatgcgaaga cggcacagtg
    21481 tcccaaccct tcggcctgat acccaaagtc acaaacgtct ggagccgacc ccagaagtca
    21541 gctacgacgg caagtccaat gctgagcacc cgggccgacg gcagcttcgc tcgcgccgcc
    21601 agcccggcca taaccatacg ctgccgacca aagtccaggg cagacatagc agcgagacac
    21661 accacatccc acacaggtgg cgcaagcccc gcaggcgggc gcaccaacca ttaaggaaac
    21721 gaaatgcgca tgacgccagg agatgcatta aggaaacgaa atcgattaag gatagatagg
    21781 ttaaggaaac gaaatgcgca tgcggaaggg agggaggaaa ggaaggctta agaaaccgct
    21841 gcatgctgga aactaggcaa gcctttaaca gcgaggcaaa tgcagctaga acgcgcgcga
    21901 ggggccgggg ctgtgggttg cggctgcgaa tgggggcgag ctgcctgaat acgcctgaat
    21961 tgaccaacgg tggtggcgga cgaagaaagt actaaacggt atgtacgccg ggcggcggat
    22021 ggagtaagag caatgcgatg ctcatcccag tcgtatttca tgcggcatgg tcgatgcgta
    22081 ccgggctagg cagcccgggt gacagatgca cgtcacaggc caacaggcaa gcaaatgaca
    22141 aaccagtcat aggcacgtgg ctgcaacagt gcagggacgt gacgggtgcg gactgcattg
    22201 cggttccgca cacacgccat atggtcagtg cttgtatctt ccatcttttc gacagaaatt
    22261 tgcccaaaaa agcctctggc ggaagaaaat atttaattct tggctaggga aggcccaagg
    22321 aggaggtcat cgccggctgg ggcaacgcca acactggcca cggcggctgc gtcagcaggt
    22381 caggcagggg ctctggtcct tggctcacgc agccactcac tcacccggcc actcgctcag
    22441 caacgaacgc actcgcccac cttcactcac ccactcacct tcacccactc actcacttac
    22501 ttcgcaattc aggtcaggca ggggcccaaa ccgggcgctg ctgcgtctgc tggtggacaa
    22561 gtacgcccac ctggtgtcta cgtggacgaa tactacacca gccaggtacg ctgtga
//
