# Supplementary material for: Unwrapping the Ciliary Coat: High‐Resolution Structure and Function of the Ciliary Glycocalyx
Source: Adv Sci (Weinh). 2025 Mar 5;12(16):2413355. doi: 10.1002/advs.202413355 (PMC12021028; doi:10.1002/advs.202413355)
Supplement: Supplementary file 2 — Supporting Information [file ADVS-12-2413355-s001.zip › genetics/FMG1-B_genomic_NAT.gb]

LOCUS       FMG1-B_ko1_publication       23172 bp    DNA     linear   UNA 04-OCT-2024
DEFINITION  Chlamydomonas reinhardtii chromosome 9
            Chlamydomonas_reinhardtii_v5.5 full sequence 1..7956127 reannotated
            via EnsEMBL.
ACCESSION   9Chlamydomonas_reinhardtii_v5.5
VERSION     9Chlamydomonas_reinhardtii_v5.5
KEYWORDS    .
SOURCE      Chlamydomonas reinhardtii (chlamy)
  ORGANISM  Chlamydomonas reinhardtii
            Eukaryota; Viridiplantae; Chlorophyta; Chlorophyceae;
            Chlamydomonadales; Chlamydomonadaceae.
FEATURES             Location/Qualifiers
     misc_feature    complement(<1..22240)
                     /note="contig ABCN02000713.1 1..30216(1)"
                     /standard_name="contig ABCN02000713.1 1..30216(1)"
     gene            3817..20387
                     /gene="CHLRE_09g392867v5"
                     /note="hypothetical protein"
                     /standard_name="CHLRE 09g392867v5 gene"
     mRNA            join(3817..4709,4806..7088,7200..9074,9190..9531,
                     9666..13676,13779..14855,14956..16053,16163..18734,
                     18858..20387)
                     /gene="CHLRE_09g392867v5"
                     /standard_name="PNW78240"
     exon            3817..4709
                     /note="exon_id=PNW78240-1"
                     /standard_name="exon id=PNW78240-1"
     CDS             join(4553..4709,4806..7088,7200..9074,9190..9531,
                     9666..13676,13779..14855,14956..16053,16163..18734,
                     18858..19947)
                     /gene="CHLRE_09g392867v5"
                     /protein_id="PNW78240"
                     /note="transcript_id=PNW78240"
                     /db_xref="RefSeq_peptide:XP_001695166.1"
                     /db_xref="RefSeq_peptide:XP_001703621.1"
                     /db_xref="Uniprot/SPTREMBL:A0A2K3DCH9"
                     /db_xref="Uniprot/SPTREMBL:A8J1T9"
                     /db_xref="Uniprot/SPTREMBL:Q84X68"
                     /db_xref="GO:0016020"
                     /db_xref="GO:0016021"
                     /db_xref="GO:0016021"
                     /db_xref="GO:0031514"
                     /db_xref="protein_id:PNW78240"
                     /db_xref="protein_id:PNW78240.1"
                     /db_xref="UniParc:UPI000CCD0A8D"
                     /db_xref="UniParc:UPI000CCD0A8D"
                     /standard_name="CHLRE 09g392867v5 CDS"
     exon            4806..7088
                     /note="exon_id=PNW78240-2"
                     /standard_name="exon id=PNW78240-2"
     misc_feature    complement(5244..6601)
                     /note="Geneious type: crRNAs"
                     /standard_name="crFMG1_ko1"
     regulatory      5279..5494
                     /note="Geneious type: promoter"
                     /locus_tag="rbcS2 5'UTR in pMS188"
                     /standard_name="promoter"
     intron          5503..5647
                     /locus_tag="rbcS2 intron1"
                     /standard_name="intron"
     misc_feature    5692..6264
                     /locus_tag="Chlamy NAT-R"
                     /note="Geneious type: CDS"
                     /standard_name="crNAT"
     3'UTR           6339..6571
                     /locus_tag="rbcS2 3' UTR"
                     /standard_name="3'UTR"
     exon            7200..9074
                     /note="exon_id=PNW78240-3"
                     /standard_name="exon id=PNW78240-3"
     exon            9190..9531
                     /note="exon_id=PNW78240-4"
                     /standard_name="exon id=PNW78240-4"
     exon            9666..13676
                     /note="exon_id=PNW78240-5"
                     /standard_name="exon id=PNW78240-5"
     exon            13779..14855
                     /note="exon_id=PNW78240-6"
                     /standard_name="exon id=PNW78240-6"
     exon            14956..16053
                     /note="exon_id=PNW78240-7"
                     /standard_name="exon id=PNW78240-7"
     exon            16163..18734
                     /note="exon_id=PNW78240-8"
                     /standard_name="exon id=PNW78240-8"
     exon            18858..20387
                     /note="exon_id=PNW78240-9"
                     /standard_name="exon id=PNW78240-9"
     misc_feature    complement(22245..>23172)
                     /note="contig ABCN02000712.1 1..3331(1)"
                     /standard_name="contig ABCN02000712.1 1..3331(1)"
     gene            complement(22890..>23172)
                     /gene="CHLRE_09g389809v5"
                     /note="hypothetical protein"
                     /standard_name="CHLRE 09g389809v5 gene"
     mRNA            complement(22890..>23172)
                     /gene="CHLRE_09g389809v5"
                     /standard_name="PNW78239"
     exon            complement(22890..>23172)
                     /note="exon_id=PNW78239-2"
                     /standard_name="exon id=PNW78239-2"
     CDS             complement(23075..>23172)
                     /codon_start=3
                     /gene="CHLRE_09g389809v5"
                     /protein_id="PNW78239"
                     /note="transcript_id=PNW78239"
                     /db_xref="Uniprot/SPTREMBL:A0A2K3DCI3"
                     /db_xref="protein_id:PNW78239"
                     /db_xref="protein_id:PNW78239.1"
                     /db_xref="UniParc:UPI000CCD68AF"
                     /db_xref="UniParc:UPI000CCD68AF"
                     /translation="SGGSGGGGGGSEGSGGRGTSGGLPPAILVSP"
                     /standard_name="CHLRE 09g389809v5 CDS"
ORIGIN      
        1 caaccccccg gagccgtacg cggcccgcac actgcccagc accccgtcat ctctccccta
       61 accggtaccc atgccaccca catctatctc ttaacccgtg cctcccgccc tctctgcctc
      121 tttcgccgcc tgggcttgtg tgtagtcttg tctttgttgt cccttcttta tcctactgcc
      181 gacacgcctc ggccctttca ctgtgccctg cccttccgat ttttgccttt tcgtgctcct
      241 ggcccgactc tccctgcctg gcgtcggggc tagctgcttt cctggtcgcc aggtcagtcg
      301 tgggttttgc ttgtcgcgtc cgcgtgcctg ccttgtgctg ttgtgcgcgt caccgagccc
      361 gggcggcgac atttatcgcc ggcgccgctc gccctgctgc tccgcgacgc ctcggcccac
      421 atcccataag tattatcgct cgcaactaac gcctctgcct gcactcccgt tttcgttggt
      481 tttggtttag tttgggctgg tacttacaat tgttgcaccc cccccccata cacgttcccg
      541 aagacgggcg ggtggattgg gaaactaacg ggatgagcga ggaccggcgg cggggaacgc
      601 ggggatcaat gtcatggtct ggcccctgct actggatgga accgtacctg atgctggaga
      661 atggactgag cctagtacag tcgtacagac caagggatgg aacacatggc atgcaccctg
      721 ccacaatgca tgccctgttc atcccctgcc atgccacgcc accacctccc ccacgccatt
      781 ccgcagatga ttcccaagct cctccggatt acggagccca gatggatcgg gagcaccgac
      841 ccaagcacaa ggtggggcga ggtacaagta agtgtcaacc ctccccaaca ggtgtcggat
      901 ggattaggac agcgggtggg gcggggcggg atagggtgaa gtcggcccat gggtgaccac
      961 cagtgcacgg ggtaggtaac acttacatgc agcatatcgg tatgacatga atagcgggat
     1021 tcttgttgta tatgcgtggc ttgcttggca aggacccacc ctgctgcctg ggaagcacgc
     1081 cttttgacgt cttgcagcac cagcaaccgt actagggagg acgaagcggc ctgttgcaaa
     1141 cccctttgcg caaccactgc tgaaggtgca tgtctctcat gaaaaagggt gacacccgag
     1201 cccgcgcaga ctgtgacccc ccccgcaaac cgccacagtc acctacagct ccgcgcctat
     1261 ctggtgtccg gtctctgcaa gaccagcagc cagaaacacc ccagcagcac gcctagtgat
     1321 actgactgca ttcttcgaag gtgacagcgg gctgcgtcat catatgtatg acctacccga
     1381 accgcatcag gagtttgcat acgtctacaa aggaaaccgc gaagtgcgtg gaacccggcg
     1441 gcagcggtag cagcggctgg ggcagcggcg gcagtggcgg caacggcggc tggggcggcg
     1501 gcggcggcag tgacagcagc ggcggtagag gcgtcaccgg cggcggcggc gtcagcggcg
     1561 gtggcggagg cggaggcgga ggcggcgatg gcaacggcag gggcggcaga ggcctacccg
     1621 cctcacccac ctgcacccac ccacctgcac ccacctgcac ccacccaccc acccacccac
     1681 ccacccaccc acccggtacg tatgctgctg ccagcgacaa ggtcaatgcc aaggccgacc
     1741 aaaaggttgg cacctcgggg atgggcctag ctatgtgggt ggctactggc agtcttggct
     1801 actcgaggcc gaatgcatcg cttcatggtt gctctgggtc ataacctgct gtaggggtgt
     1861 gtgaacccag atgcgcctgg gcaccggtgc ttcggccgcc tactacatgc cactgccctc
     1921 ttcggccgcg cgccgtcatc cccaccatta ccagcgcgcg ccaaggccat ctcgcgctcg
     1981 gtgatcatca tcatcgccat cctgccggtg ggcagcacct ttgtgagcgg cgccaacgta
     2041 cgcctcggtg gccgtggcgg accagaccct gtgcgccgcc gcgctgtcgg ttgtctccac
     2101 tctgctcacg gacgcgggcg cctgcaacct gacctcctcc accagcctgc gcatcaccct
     2161 ggccgccgcc acctacaacc ccggcgacgc catcactgtc gcggactccc agaccacgct
     2221 gtatgccggc actgggctgg tgtcgggcca gacctaccag aaccgcgcgc tcaagatcag
     2281 tctaacctag ctacctgctg agcactgtgg tcgccaccgc ctcggacacc attgtggtga
     2341 cgctgcccgt ggagagcacc gtgttcgaca gcaccggcac ccagatcacc gccgacctga
     2401 ccggcgacca gtgcgcctcc attctggagg tcaaggccgg caccaccgcc aagaagtttg
     2461 cctcctgcgc cgtcagtggt gtcagctccg gccgcggcac tgtgctcacg gtcaagctgc
     2521 tgggcaacac cacggacgtg tacgcctcgg gcgacacctt caacttcaag gacaccaacg
     2581 ccctgctgct ggccggcacc accaacaccg ctcccgccta caaggcgctg gccaccgccg
     2641 ccaccatccg catcacactg ccctccgcca gcggctttgt ggtcagcggc gccgcctcca
     2701 ccaccatcgc cgccgccaac tgcgacttcc tagtgttcaa ccccgtgcgc accgccaaga
     2761 ccgacaccgc ctgcaacatc accggctcca cgcttaccat caccctcaac accgccatta
     2821 ccggcaccac caccgtcaac atcgtgacga gccagaccaa gctgctggtg gccggcaccg
     2881 gcacctccgg cccggccttc gtgccggccg gctcccctat cgccatcagc cccggcttcc
     2941 tgacctcacc cgctgtggcg cgctcgctga cgcagctgga tggttgtgtc gttgcccttc
     3001 acctccaacg tgggcgccag cgcctcttgg acccgcaccc aggcgcagtg caacagcgtc
     3061 gttgaggtgc tggtcggcgg cgtcgagggc agccgccgtc ccaccctgca cgcacgccac
     3121 caccaacccc tgcgtgctgt cgggcggtaa ggaacgtgct cacgctcaac ctggccgcca
     3181 cacaccgtga ccggccagtt cgcgacgggg atgagcagcg agctgctacg gtgcattcca
     3241 tccaggtgaa tggcgccagc aggtgcccga ccctgctgca cagcgccact cacctggatg
     3301 gaatgcaatc gatgcacagt gtaccagcgt ggcttaatct ctatactaat tatacctcat
     3361 gatgtcacgt agtgggggat taagtggcat tcgtgcagct gcagggcggg cgggtgtcaa
     3421 tgtgtccgtg accaggcgtg acctggtagg tcctgccgaa agcgcccgtt ctcgacgctc
     3481 cggggaacct tcccacactc tagggctcgg gccattaaaa acccccaaaa catgttccca
     3541 cacactgcta ctcttcgatg tcacgcgcaa tcgagccagc agtgccactc gccgaaaacc
     3601 gattaaaccg gtatccaaat cgacgtcaac ataggtgtag cttgatgagg ttactcttag
     3661 atgaacctga gaaaaccgat ccacctacct gctggttagc cttagcatgt gcttgtaacc
     3721 tttaattctt gtaagcaaac gagagcgtaa tatgtatgtg attcagtgtt tgtgtaagtc
     3781 gttttgtggt agtgtcatgc atgcgtacgt atccttagat aggccacatc gccggtcctt
     3841 agatcaccgc tccggcctgc ctcgccctgc cccgctcgct gcctggctcc ccctgcaccc
     3901 tgcctacgga ctatagcacg ccttcgcacg gcgcttagtg atagcttttg agattcaacg
     3961 ctcctaaaca taaacaagtg caaaagggcg tctgtaccac actttctcaa cgataccgca
     4021 tgccttgcaa cttgagtgcg tttccatagg cctcgataag actccaccta actctattag
     4081 gtcagccacc atggcggcgt cttcgcccct ggtccggctc aggcggcttg cgctgcccct
     4141 agcgcttgta gtgctgtgcg ctgccgcggc acatggccag acgttgagct cagctgtcct
     4201 cacagcctcg aacactatta tggctacgct atcaaacgtt accacttcta cagattgtcg
     4261 ggcagcattc gcttactttg actcaaacaa cgcgaccaag gccgcgtctc ccttcgccaa
     4321 ctgcactgtc agcggcacaa cctccgtgac tctgattctg gccagcggcg tcagctacgc
     4381 cgccggcgac cagctgaaca tcaaggtcaa tcagaccaca ctcaacacca cggcgggggt
     4441 tccctttgtg ccagcagctg cggctgcggc agtgcagcca gtgctgggtg ccgcgaccct
     4501 gacgaccgcg tccagcctgg tggtgaagct gccgctgtct tctggcaaca ccatgccgga
     4561 tgggtacgcc acaaacatga ccatctgcgg cgcggcggtg cagctgctgt cggcggcggg
     4621 cgcggtgaag gccagcccct tctcagcctg cctgctggct gcggacacgc taaccctgac
     4681 gctaaccagc tccggcacct atgcccctgg tgagtatttg ggaattgcac ggtgcgtagt
     4741 agctgtgtgg tgtggccgcc taaatcgcgc aaggcttaaa cataatttgt gcaacccaat
     4801 cgcaggcgac gtggtgaatg ttgttgccgg tcagagcacg ctaaagaacg gggccaccag
     4861 ctacaccaag tcagcggctg gaagtgtcat ccgccccacc ctcaccaccg tgtcgctggc
     4921 caccaccacc accatcctca tcggtgcctc agcgcccgtc tccctcccgg ccaacgccag
     4981 cgcagacgtg tgcaactcca tcttcacggt agcccttaag agcggcacgg ccctgcccac
     5041 ggccctgtct gcctgcatgg ccggccctgc tgtcaccgcc atcaccgcca cgttcgccaa
     5101 cggcaccacc tactctgatg gcctgaccgt gaccatcaag gccaaccaaa ccctgttgcg
     5161 caccggcgac cagtccgcgt cttcgccgct gttcctgccc cctgcttccg cgctggtgat
     5221 tgcccccacc gtcctctccg cgtccctgac tagcttaaga tcccatcaag cttgcatgcc
     5281 gggcgcgcca gaaggagcgc agccaaacca ggatgatgtt tgatggggta tttgagcact
     5341 tgcaaccctt atccggaagc cccctggccc acaaaggcta ggcgccaatg caagcagttc
     5401 gcatgcagcc cctggagcgg tgccctcctg ataaaccggc cagggggcct atgttcttta
     5461 cttttttaca agagaagtca ctcaacatct taaaatggcc aggtgagtcg acgagcaagc
     5521 ccggcggatc aggcagcgtg cttgcagatt tgacttgcaa cgcccgcatt gtgtcgacga
     5581 aggcttttgg ctcctctgtc gctgtctcaa gcagcatcta accctgcgtc gccgtttcca
     5641 tttgcaggat gggatccctc cgccctcccc ggtgctgaag aatttcgaag catgggcacc
     5701 accctggacg acaccgcgta ccgctaccgc accagcgtgc ccggcgacgc cgaggcgatc
     5761 gaggcgctgg acggcagctt caccaccgac accgtgttcc gcgtgaccgc caccggcgac
     5821 ggcttcaccc tgcgcgaggt gcccgtggac ccccccctga ccaaggtgtt ccccgacgac
     5881 gagtccgacg acgagagcga cgacggcgag gacggcgacc ccgacagccg caccttcgtg
     5941 gcgtacggcg acgacggcga cctggccggc ttcgtggtcg tgagctacag cggctggaac
     6001 cgccgcctga ccgtggagga catcgaggtg gcgcccgagc accgcggcca cggcgtgggc
     6061 cgcgccctga tgggcctggc caccgagttc gcgcgcgagc gcggcgcggg ccacctgtgg
     6121 ctggaggtga ccaacgtgaa cgcccccgcg atccacgcct accgccgcat gggcttcacc
     6181 ctgtgcggcc tggacaccgc cctgtacgac ggcaccgcga gcgacggcga gcaggccctg
     6241 tacatgagca tgccctgccc ctaagggacc tgatggtgtt ggtggctggg tagggttgcg
     6301 tcgcgtgggt gacagcacag tgtggacgtt gggatccccg ctccgtgtaa atggaggcgc
     6361 tcgttgatct gagccttgcc ccctgacgaa cggcggtgga tggaagatac tgctctcaag
     6421 tgctgaagcg gtagcttagc tccccgtttc gtgctgatca gtctttttca acacgtaaaa
     6481 agcggaggag ttttgcaatt ttgttggttg taacgatcct ccgttgattt tggcctcttt
     6541 ctccatgggc gggctgggcg tatttgaagc gggtaccgag ctcgcttcag ccaccagcat
     6601 taccgtacag ctgccagttt ccagcacggc tagcgggact ctggatgcgg cgggctgcaa
     6661 cggagccttt gagctgcgcg cggcgggctc ctctgcgtcc aagtccagcc ccttctcggc
     6721 ctgcgccctg gcgtccaaca acaccgccct ggtcctgacc ctggcctccg cctccaccta
     6781 cacggctggc gacatcttca acgtcaagag cggccagtcg ctgctgcagg tgggcagcac
     6841 cgcctacgtg ccccaggccg tcagtgtgct gcccaccctc tccaccgcca tcctggtcgc
     6901 cgcctccgtc gtccgtgtcg gcctgccggt ggtctcctcc atccccgccc cctactccgc
     6961 tgacgactgc gcgcgctccg tcatcattgc cgccgccaac tccaccgccg caaaggccat
     7021 ttcgggctgt gtgctgtccg ctgatggcaa ggccctgctc gttacccttg gcgccgccta
     7081 cgctgccggt aagcacgtgt gcatggcaat tgagagcctg acttgttgaa tgcaaggtac
     7141 gccacttcga gaccacgtca gcagtatgaa caacgttgtg ccgatccatc tgtccgtagg
     7201 tgacaccgtg aacgtgcgca ccggccagtg gcagctgcgc gcgggcgcct ccgtcaccct
     7261 gggccccaac tacatcgccg cctccacccc cgttgccatc gtgcctggct tcagctcggc
     7321 tgtgctgaca tccgccaccc aggtcactgt gcagctgccc ctagccagcg cgctccccgc
     7381 caccatctct gcctccgagt gcggcgacgc gtttgacctg ctggacgcct ccggcaccac
     7441 ctcgcgtgtg agcccctgga ccggctgctc catcggctcc aacaacacgc tggtgctcaa
     7501 catgaccgcc ggcatctacg tggtgggcga ccaggtcacc cccaagtcgg gccagaccaa
     7561 gctgacgttc gccaacacca ccgcctatgg cgtgctgctg acgcccatca accccatcct
     7621 cacggccgcc accaccgcca tgctgaccgc ctcctccacc attgttgtgg ccctgccgta
     7681 cgccgccaac ctgccggcct ccaccaacaa cggcaccgtc tgcaacgccg cgtttgacct
     7741 ggtctctgct gccggcgcgt ccaggactgc tcccttcagc gcctgctcca tctctggcgg
     7801 caccacgctg acgctcacca ttgcctccac ggcctcctac accgcgggtg accgcatcaa
     7861 cgtcaagtcc ggcaacagcg ccttcctggg ctccctgtcc gcttcaggcc cggcctttgt
     7921 ccacgccggc accgccatcg tcatcacgcc cactgtcgtg tccaccgcgc tgatcagcaa
     7981 caccaacgtg tttgtgtcgc tatcggcacc cacttccgcc tccgccttca accagtccat
     8041 ctgcaacggc gccttcgacg tgtccgggct cgccacgccc ttcaccaact gcacgctcag
     8101 cgccgacggc accggcatca gcttcctgct tgccagcgcg ggctccgtca cctcgggtgt
     8161 caccaccatc aacgtgaaga gcagccagct attcctgctc gccgccggct ctggctctag
     8221 cgacagccca gcctttgtgc cccgcggctc cgccctcacc atcagcgagg ccaagcttgc
     8281 cggcgcctac ctgacagctg ccaacaccat catcgtcaag ctgtcggtgg ccgcggctgc
     8341 agtggacggc ttctcctcct cctgcaacaa cgtgtttacg ctgtttaact cttccggcac
     8401 cgcgcgcgcc agccccttct ccgcctgcac gctgtcgacg gacggcctga ccgtgaccct
     8461 gaccaccagc tcctgggtct ccaccgacaa gctgaacatc cggtctgacc agacgctgct
     8521 caaggtgctg ggcgccgcca acggccccag ctaccccgcc ctcagcagcg ccaccgaggt
     8581 gtcgcccgcc atcaccagcg cgcacatcac ctcgcccacc accatcatcg tgccgctgcc
     8641 cgtggcctcc gacctgaccg gctccagctg ctccttcctg gtgctcaccg ccgccacatc
     8701 caattgcgcc ctgagcaaca acggcaccct gctgaccgtg acgctgagcg gctcctacac
     8761 cattggcgac accatcaaca tcaacgccct caactcagcg ctgcgcggca cctcgtccac
     8821 cggcgccctg taccagcccg tgtccggcgc caccgccgcc accatccagc ccaccatcgg
     8881 cgctgtgcag gtcaccacca gcacccgcct gctggtgacc ctgcccgccg ccatgtcctc
     8941 gccggtgccc aacccgctca ccgccgacgc ctgcaatgcc gcgctagacc tgtccggcaa
     9001 gtccagcccc ttcgccgcct gtaccgcctc cggcaccacc ctgaccctgg acctggccag
     9061 cgcctttgtt cctggtgagt catgagccgt ggcgatgtgc ggttacttgc acaaaggctt
     9121 caggcccagg ccattctcca ttgacttgtc acgtatctaa ctcatggtac tcttgctgta
     9181 tggtgctagg tgaccgcctg aacgtcaagt ccaccaacac ggctctgcgc ctgggcaccg
     9241 gcgcctccgc gcttttcttc cagcccctgg ccacctcgcc tgccaacatc ctcaacccca
     9301 ccttcgtgag cgccaaggcc acctccacct cggtcgtggt tgtgtccctg cctgcggcca
     9361 gcactttcgt caagtccggt tccgcgaccg cgggccttgt caaggcggac tgcgacactg
     9421 tcctggccat gagcagtggt tccctggttg gcagtggcaa cgcctgcgac ctcaacacca
     9481 ctagcagcag ccagctgatt gtcacgctcg ccggcacgac ctatgcgcca ggtgagggcc
     9541 agggtgtaca ggccggcgta tatgcacact gttgttgcag caacctgcct tgcactcgtg
     9601 ggttacgtaa ctcccgttaa tgcccccatt aatcggacat cattgtcgca tgtcacctgt
     9661 tgcaggccaa acgatcaacg tgctgacgac caacaccatg ctgcttgcgg gcagctcctc
     9721 cggccccgcc taccaaccgc gcaccatcac catcaacccc gcttacctgt cgtcagacgt
     9781 ggtcgccacc gcccccgaca ccgttgtcgt gaccctgccc gtcaccagcg gtctctttgc
     9841 tgcggacggc tcttccctgg gcagcaccct gaccgccgcg cagtgcgcca ccgtgctgga
     9901 ggtcaaggcc ggcaccaccg ccaagggcct cgcctcgtgc tcgcttgccg gcaccaccct
     9961 gaccgtgaag ctgctgggca acaacagcga tgtttacact ggcggcgaca ccttcaactt
    10021 caaggacacc aacgccctgc tgctggccgg cagcgccaac accgctcccg cctacaaggc
    10081 gctggccacc gccgccgtca tcgtgcccaa cctgtacaag gcggtcgcgt ccgcaggcga
    10141 caccatcctc atcaccctgc ccgcggccag cacctttgtg gtcagcggct ccgcggtgct
    10201 gtccgtctcg gataccgtct gcaacaccat cctcaccttt accaacagca agactgtcaa
    10261 gtccggcacc aactgcgtca tcaccggcgc cgtcctgagc ctcacgctaa actccgccat
    10321 cacggaccag accaccgtca ccatcaacag cggtggccag accaccctgg tctcgggcac
    10381 cggcactacc ggccccgcct acaaggccgg cacggctgcg cccatcagcc ccgcgtacct
    10441 gacgtcggct gcggcccgct cggccacctc aattgtagtg accctgccct tcacctccac
    10501 ggtcaacggt gccacattaa caaaggccac ctgcgacacc attgtggagg tgctgaacgg
    10561 cggcgacgcc accaagcccc gcaccctgga ctccggcacg ccctgcaccc tggctaccac
    10621 cctgctgacc gtcaatcttg ccgccaccga gtccttcgct cccggcgaca cggtccgcat
    10681 caagtccggc aacaccgtcc tgctcatcgg cagcgctggt ggcaacgccc cctacgtcca
    10741 ggctaccact gccacgccca ttgctctggg ctacgtgacc tcgtccatcg ccaccaaggc
    10801 cacggagatc aaggttaccc tccccgtgcc catcaccctg attaaggccg gcgtctctgt
    10861 cgcctcgctg gacaagaccg actgcgacac actgctcacc gtcgcgtctg gtaccctggc
    10921 ggccaccggc tcgtgcgcac tgtccggcac cgtgctgacc atcaccacca cctccaccta
    10981 cacgcccggc acaaccaccg tgcagttcac tgcggttgcc tccagcgcca gcgtgaagat
    11041 cttaggcggt gccggcacca ctggcaccat cattgctgcc ctgtctgcgg ccagctcggt
    11101 cctgcctggc tacctgactt cggccgtcat cagcggtgcc aacacgttca cgctgacgct
    11161 gccctacgct gtcacttctg gcggcaaccc cacctgcagc gacatcattg agatcaaggc
    11221 ggccaacggc gccatgaaga ccttcaacgg cgtctgcagc gtcgcgtccg ccaccaccgt
    11281 gaccggcacc accaacgagg ccttgctcgc ctccgacacg gtgacgctca agggcgctca
    11341 gaatgccctg acaaccacca cgggcagcaa gatctacgcg gccaccgccg ccatcaacat
    11401 ccagcctgcc tacctgaccg gcgcctacgc catcgacgac aagaagtttg tggtggtgct
    11461 gccttacgcc agtaccctgg ccgccggcac ctgctcgagc attgtgtccg tcaccgacaa
    11521 caacaatggc cccgcggagt ctggctgcag cctggccctg gacggcaccg gcatctacct
    11581 gaccgtgact gtcagcgcca gcctgaccgc caccgcctgg aaggtggact tcaaggccgc
    11641 ccagacggcc ctcacggtgg gcagcaccgc ctgggcgccc atggccactg gcaccgccaa
    11701 gtccctgaac gccggcgcca ccacctgggg cagcagcatc atgaccgcca ccgccgtcgc
    11761 caccaacgtg ctggaggtga cgctgcccat gtccagctac atggccgaca tctccagcgg
    11821 ctgctcgccc gtgaccttct ccaccgccaa caccgccgcc tcctgcaagc tcatcggcac
    11881 cacctccagc cccaacagca tcctgcagat cacactgaca gccggctatg ttgcgggcgc
    11941 ggtgtcactc gctaacgcgg cgggactgat taaagcgggc agcgcgtcag gcacagccat
    12001 tggtgcagcc agcaccgtta ccatcaagcc caccttcgtg tcagccgtcg ccactggacc
    12061 tcggaccatt gttgtggctc tgcctattca gagcaagatc atcaagggtg ctccgacatg
    12121 cacaggcggt gccgtcactt gcagtagcgg aaccgctacc tgccaatccg gctctccagc
    12181 ttgttcggct gctggcacct acacttgcac ggcaactgac ccgacggttg gcctgacgtg
    12241 cgcagcgcca accgttacct gccccgccag cacaaccgcg gcgtgcatca ctggtggatc
    12301 tccaggctcc attgccactg ctggaaacgg acccgggtgt gctgcagcaa caactgacgg
    12361 cggcacagct gcgtgtggtg cgggcatctc cgctgtgtgc tacagcagct ccttgactac
    12421 tgcggcacga tgtgccagtg gctcggcttt cagcgcagca aatggcaaca actgtgatga
    12481 tagtgcttca agcatcgacc tggaccccac ttgctacacg tcttcaacaa tgacggcaac
    12541 agccgtcagt gacgcagcgc tctgcacagg ctggatatct ggcatgccaa catgtagttc
    12601 cagtggaaag ttcgcttgcg tctcggctac cggacctacc tgcactgcat ccaccgcccc
    12661 cacttgcaag agccccttca ctggcaccgc aaattgcgca ataaccttct cttgtggcgg
    12721 caccggcctg gtggttccca cttgcactgg gagcttcacc ggttgctcca agggcaccac
    12781 cggcgacacc tgcgatgatg acatcgcttc tcctgcggac tgctcgacaa tcttcagcct
    12841 cactggcggc actgcgacca ttgccggctg cagcaacccg ggctctgatt tcactgcacc
    12901 gtacaccacc accgtgactc tggccaccgc gaactgggtg cccggcacca ccctgtcggt
    12961 ggccgcggac caggccgccg ccgccgcgac caactacctg aagcccacag ctgccatcac
    13021 tcttctgtac accaccaagc ccagcggtgc cgtcgtaatc tacccctcca tcagctccgc
    13081 caccctgact ggccccaagt cgctccaggt gacgctgccc gtggccgcct ccgtgcccag
    13141 ctccggcctg tcccccgccg actgcaacaa catcttccag ctgtacgcca ccggcaccac
    13201 cacgcccaag accgcggcgg tcttctccgc ctgctacctg ggcgccgaca agcagacctt
    13261 ctacctgaca ctggccgccg ccgccgcctc caccaccaac gccaacacgt acgcggtcaa
    13321 ggacctgatc aacatcaagg ccggccagag cctgctcaag gccgactcgg ccaccgccgc
    13381 caaccgcctg gcctttgcgc cactgcccga tgccctgctg atccggcctg ccatcacttc
    13441 ggccgtcgcg accaccatcg cctccgcggc ggtcatcaag atgcagctgc ccctcaccag
    13501 caacctgggc actgttaact gcgcgacaac cggcatcaag gtccgcgtgg acgacgcgac
    13561 tgacaagacc caggccaaca cgggcgcttg ctccatctca agcgacgcca acggagccgt
    13621 cctgacgctg accctgaacc aggccctggg cgcctccgac ttcacgaccg gcaagggtga
    13681 gtacagaagc gggtttcctg ctgaaggtgg tagctgacgc cgtatgcctg ccttatgcct
    13741 gccttccaaa tgcctgaatc ggcctcccgt ttctgcaggt gtgtccgtgg tggtggttgc
    13801 gaccagcagc gccgacgcga ccaagctgca gctcttcggt ggctctgaca acaccggccc
    13861 gctgtacgtc accggctcca ttcctgtgta cgacgtggtc acgccgggcc agagcattgt
    13921 gtccgccaag gccatcgcct ccaaccaggt ggagatcaag ctgccggcgc ccagcaccat
    13981 caccaccggc aacacctgcg ccaacttcct ggccttcaca ccaacgcgca ccatcagcag
    14041 ctgcgtctat gacgccgaaa cgcagctggt caccgccacc gtggaccagt tcgccgccgg
    14101 ggacgccgtc aacattgcag gcgcccccaa cctgctcaag tacgccaccg ccgcagccac
    14161 gctgacagac tacgccgccc tggccgctgc cgccaccgtg tcgcccgccc tcgtgtccgc
    14221 ctacaccgtg gacagcacca ccattgcggt ggtgctgccc gccactagca gcttctacag
    14281 cggcgctacc aacagcgcca ccaaggtggc ctcgctcacg gacgtagagt gcgccgacgt
    14341 gctgacggtg ctcttggccg gcaagaccaa cagcgccggc gtctcggcct gcgccacgcc
    14401 ctccaactgc cgcacgctgt tcagcggcgc cgcctgccta ctgggaacca ccagcgccgg
    14461 cgacaccctc ctgaccatca agctgggcgc ctcttacgct gccggcgacg ccgtcgacgt
    14521 gtgggacaag aacgccggtc tgaatggcgc cactgccgct gccaagccgc tgcgtgtggg
    14581 caccaatgtc caggcgctgt acgtgcctcg ccgcatgccc gtggtcattg agccacgcat
    14641 tgtttctgcc tccgccaccg gtgcccgtac catcgccgtg acgctgcctg tgaccagcca
    14701 gctgatcgac agcaccggca ccgtcatctc ggcgcccacg cagcagcagt gcgcaagcct
    14761 tgtggcgctg cctgccggca agtccgtggc ctcgtgcgcc atctcgtccg acttcctcac
    14821 cctcaccctg acgctggccg ccgacttcgc tccgggtgag tgattgcttg ggaagtcggt
    14881 gtagcctcta gtcgccatcc atgcctccct ccgttgcacc ggtgctgagc aagtgtcctc
    14941 ttgtgaacct tacaggcgac actgtcaaca ttgcatcggg ccagaccctg ctgcgcgcct
    15001 ggaagtccga cgttggcccc ggctacgagc tgtctgggcc cctgtacacg ccctcggcca
    15061 gcgccgtgac cgtcacgctc agcttcttcg tgtcggccac ttccaccgct gccaacacca
    15121 tcgtggtgac cctgcccttc cccgtcaaga tgtacgacct ggctgcctcc cccgctgaga
    15181 ttcttgctgc cgacggcgcc acgcccacca aggacaactg tgacagcgtc atccgcgtca
    15241 tcccctccgg ctccaccatc gcgcggacct tggtcgcccc tggcgctggc gttgcgccct
    15301 gcgtcctcag cggcagcggc accacaatca ccctgaccct cgacacaacc gtgagctcgt
    15361 atgcgaccgg cgaccgcatc gacgtcggct ttggcaacag cgccaacctg cgcggtgcag
    15421 ccaccgccgc cgccgtggcc aacacctcgc ccaagtacac cactgtggcg acactgaacg
    15481 cagctgcctc ggccgcggtc gtcaccattg gcccttcgat tgtgtcggct gccgccgcct
    15541 cgcccaccca ggtcaaggtg actctgtccg ccaccggcac catcaccacc accccggcca
    15601 ccgtggacga ctgcaacaag attgtcacct tcacccccgc caagaccctg gccgccacct
    15661 cgccctgctc cgtggccggc accacgctga ccgtgaacct ggacaaggcc acgccctacg
    15721 ccggcactga cgcggtcaac attgcggccg ccaactcgct ggccgccacc accaacccgc
    15781 tcaaggccgg ctcgctggcg tttgtggcca aggccacagc ggtgaccatc gaccccaacc
    15841 tgtacaccgc caccgccatc gactcgctgg tgtacgaggt cgccctgccc gccgccagct
    15901 cggtcggctc caccgccctc accgccgctc agtgcggcgc catcctgagc ctcacgggag
    15961 gccgcactat ctcctccacc gtcaccgccc cctgcgtcct ggacaccacc aagacgctgc
    16021 tcaccgtcag cctcggcacc gcctacgccg acggtaaggc agggacttgg gcagcaggcg
    16081 catgggcagg tgtcctctgg gcatggtgtc gtgctgtctt tgcatcacaa ctcacacggt
    16141 ccacttcaac gcatccctac aggcgacacc gtgacgctgc agagcaccca ggccacgccc
    16201 tggctgcgtg ctgcctcgga cactggcccc gcctacaagg tcggcagcac tctgattgtc
    16261 aagcccacca tcgcctcggc caaggcaacc accgccacca ccattgaggt cacgcttcct
    16321 gtcaccagtg ttatctggag cacgtctggc ggagcggcag tcagcactgc gctgaccgcg
    16381 accgagtgcg gcaagatcct gtcggtcaag cgcggctccg gcaccgtggc cctgtctgcg
    16441 tccggcgcct gcagcctgtc cagctccggc agcaccacct tgacggtcac cctggcgtct
    16501 gaccaggtct tccaggcggg cgacaagatc aacatcctgg cctccaacac cgacagcgcc
    16561 aacaccgaca agtacctggt ggccaccacc agcagctcgg gccaggccta catcgcgcgc
    16621 agctctgacg tggtgattgc gcccggcttc atcaacgcgg cctacgccgt cggccccaac
    16681 accctgtcgg ttgccctgcc cgtggtcagc tccatcgcga cggacaacga ctgctcgacc
    16741 gtggtcaccg tccgcgcctc cgccaccccc accaccactc gcaccgtgtc aggcgcctgc
    16801 acggttgcct cggacgccac cggctactac ctggttgtga cgctggccgc cggcacgcca
    16861 ttcgtgtcgg gcgatgaggt cctgatcaag agcggcaaca ccgccctggt cggcagcatt
    16921 gcgtacgcca gcggcgcagc aggcgccacc aagcccatct acgccaactt tgatgatgcc
    16981 atcctgaccg cgcccaccac cgtgctggtc acgatggccg ccgtcaccac cgtcagcttc
    17041 acctccaagg ccgactgcga cgccgtgttt gtgttcagcg gcgccggcaa caccaccaag
    17101 accaccagcc caattgccag ctgcgccctt gcgccagatg gcctatcggt caccatcacc
    17161 ctgagctcgg cggacgccta cgtgcccggc gacgcaatta atgtggtcaa ggaccagacc
    17221 tcggccaagg tgggcggcgt gggcggcacc aacctggttc cctaccccac cgccaccacc
    17281 atctcgccgc gccccttcgg tgccaaggct accctggttg cccccacctc agtcgccttc
    17341 agcctgccgg cggtcagctc cctgcccgcc gccacggccg ctgccgactg caacgccgcg
    17401 gtgcgctaca cggatgtggc gggtgtggac gccgtcaacc ccttcaccag ctgcgccctc
    17461 acgcccgaca ccaagggcgt ggtgctcaac accgccagcc ccatctacaa ggccggcgac
    17521 gtgatgaaca tcaagtccgg aaacgcagcc gtgcgctggg gcccccaggc cagcggtgcc
    17581 gcctactacc ccgctgccgc cgacgtgccg gtcttcgcca ccgtcgccac cgccaccctg
    17641 gtcgacccgt ccactgtggt gctgaacttg ccgactgtgt cagccatccc tgacaacttc
    17701 accgtccccg actgcctgcg cgccattgag ttcaagacgg ctgcgggcgt gaccaagaac
    17761 ggcactgtgg cgtcctgcat gctgatgccc gaccgcctgg gcctgcaggt gaagctgctg
    17821 tcggctggca acttcagcgc cggcgacacc gtcaacatca agccggagca ggccgagctg
    17881 cgctcctcgg cgctggccac cggccccagc tacgtgccca agctggcggc gcaggtggtg
    17941 aaccccgcgc tgttcgccaa cgccaacctg acctccgcca ccgccatcac tgtgcgcctg
    18001 cccttcgcca gcgccctggc cactggcgcc gactgcaagg cggtgctggc gctgctgggt
    18061 gcgggcggcg tggccaagaa cgtgagcagc tgcagcctgg gcgccgacgg cgtgacgctg
    18121 gcggtgacca tccccgcggc ctcgtttgtg ggcggcgatg tgctgaacat cgtgcccggc
    18181 cagagggccc tgaccctggc tgacggcacc accgcctacg tgccctccaa ggccggcgtg
    18241 ctggtcaccc ccaacatcgt gtccgccacg ctcaccaacg ccaccatcgt caccgtcgcc
    18301 ctgcccaccg cctcggtcct caccagcacc gctgccgccg actgcaatgc cgccgtggtc
    18361 attgcccgca acggcagcgc cgtcgccagc cctctgtcgg cctgcgccgt cagcgccgac
    18421 ggcctgagcc tcacgctcac cgccgccgcc acctacaagc ccatggctgg tgacacggtg
    18481 gatgtggctg tcagccagac cgtgctgcgt gccggcagcg ccaccggccc ggcctacgtg
    18541 ccccgcccct cacccgcgct catcaccgtg ccctcgcccc cgccctcgcc tcccccgtcg
    18601 cccgcgccct cgcctccccc ctcgccgccg ctgtcgaccg ccaactactc ggcccgcggt
    18661 ctggccaccg gcccgctgtc ctgcaacgtg ctaattggcg acctcaccgt caccaccacc
    18721 gcgggcaact tcacgtgagt acttgctttg tgaatagggt tgctttactg gagagttctc
    18781 ctgctattgc cattgcacag gacaatgttg tgcgcatgta cttatcatct ctccctccct
    18841 cttcttccct cccacagcgg catggccagc tacgccggca aggacgcctc ctacaagggc
    18901 tcttgcaagg acgcggtcac cggcgccgtg tacacggacg acacggtggc ctccacgctg
    18961 cccgccggcc tgaccggcct ggtcctgtcg cccgtgaccg cgctggcctc ggtgtgggac
    19021 ctgaagagcg tggccgacct ggccaacacc aacaaggact acctgcgcct gttcggcgtg
    19081 cccgtcaacg cctccgccta cggcaccgct gtccagctgc tggcctacga ctactacgtc
    19141 aagggctttg tggcgctgga gacgccggcc gtggcggtgc tgaacgtgga gggcatggtg
    19201 gccgccaacc tgctcatgta caccaagttc tttgacggcc tgaacacctc cgtggccggc
    19261 cgcgacatca ccgccgcgca ggccctggcc gcgggccagt acgcgctggc ggccgtcctg
    19321 gaggacagca tcgcgcccat caacaccacc gaccccgcca gcatcctggc gctgctcaac
    19381 gtcacctaca gcgtcctcac cgccaacgcc accagcgccg ccggccgccg cctgctgcag
    19441 acggcgcccg ctccgttcac ccagctgcag gcgcaggcca cggccctggc cgccgccgcc
    19501 gccggcagca acgcgctggt ggctgcccag caggccaggc tgatcaccgc catcaacgcc
    19561 ggcaccagca tctcggcggc cgaactgacc aacatcatca atgaggccag caaggtcatt
    19621 gtcgcgcagt cgaccgtcat tgccaccgcc gccaccggcc taggcagcgg cgccatcagc
    19681 cctgcgtcct tcaccagcag ctacaccggc tccgccctct ccaccctggt ggcgcagcag
    19741 cagctggcgg ccacgcccgg cagcgacgtg accgccggcc ccgcgccgtc gcctccctcg
    19801 gacaagaaga agagcaacac gggcctgatt gtgggtctgg tggtgggcct ggtgggcggc
    19861 gccatcgtca tcaccctcat cgtggtgttc attgtcatgc gccgccgcaa gcagaacgtg
    19921 gcggcggcgg gccaggccac cgcctaataa ggcgtgttaa acgcaatgct ccagttagtt
    19981 gatttgagtc gatttgtgaa tcgtacatag cagattagga agtgaacact tcattgcgtg
    20041 ttacctacac aagggggctg cacacatgcg tgacgtgtgc gacagccctg cattcattgt
    20101 gtgcgtgctg tgtgttgtcg tcttggcggc caggtcctaa cctcgtaata ccacaagaca
    20161 tgaattcatg tttgtttgga ttgggcgcgg caacccagat tgttggccct gaaaccggag
    20221 acgacctaag actgacttca gccccagaag ggcgtttgta atccgtgtgg ttcatggtaa
    20281 cgtttcaggt cttgtgcact tgggatgcta gcgcggaagg gtaggttgtg gaaggggaaa
    20341 gatgggtggc atcacacgtg caacctagcc tgtaacagcc tgccagcacc tacctaccag
    20401 ctgcgtgtcg tccctgctcg tgtcaggctt acctggggcg acagccagag ggacggaaat
    20461 gaagggggtt gtcggggggc agcacctcta gcatcaggtt aagggcaagg ccaacaccaa
    20521 cacggggttg caatttccac atctggcatc ccatgcacaa agcccaatag gcaataggcc
    20581 cagcgctaac cccgttccta ccgtcccccc taacacccat gtgtgcacat ccagcgccag
    20641 cggcgctgtt gcattccatc ccctcaagcc gctaggccgc agccccacag tacccctgaa
    20701 tgcatgtagc ctgctgagtg tgacagtcgt tcccctgagt gtagtgaaga ttgcgcagat
    20761 tggggccgca gtccggcatc gtcaagttcc acaccacgga gcacagactt tacgtggcat
    20821 cacattgtgg caggagcgtg gcggcctggc ggggcccaac cccccctgct tcgcagcaga
    20881 gataccccgt acacacacac acacacagac acacacacct gcaaacatac gcaaacacac
    20941 acacacgcac acccacacac gcacacacac acacacacac acacagtcac cccgccctgc
    21001 atgattgcgg atacttgact gcgcacatgt gtgtatgccc catcggcccc ctgccccccc
    21061 cctccccgcc ccactcttcg tcaagtacct cctgcagcag cacccgcccg ccacctggcc
    21121 cggcgccaac cacacccaca cacccggctg agcaggcaca catacacaca cacacacata
    21181 cacacacata cacacacatg catgcatgct ttggcccgga tgggaagaaa gcccactcag
    21241 tcacgaaatg caagtcgagc gcgccggggg gttggggttg gggcggatga aggcagaggt
    21301 ggtgggagga cacaggtggg ggcagtggca gcagcagtcg ggtgcgggct ggagctggag
    21361 acacggcggg gtcggagcag gcggggcggg agccaggccc gtggccgtcg tcccttttgg
    21421 gcgagtcaag cccccgccct ctcccccaca ccccccctga ccccctgccc acccgcctca
    21481 cgagtagcat cagcagcagc tcgcccccga ggcccccccc acccccgcgc ccccttgtgg
    21541 cactctgcgc cctggggctc gccgcatgtc ctcatggggc tcccgttgtc gtctgtcagg
    21601 cggtgagggt cggagtggat cagctggggc ggccggaagg tggtgtgacg tgccgcaccc
    21661 aggggggggg ggcacggggg tcatcggcgc cgcctgctgg tgcccccccc cctgggtgcg
    21721 ccaccccccc cccccgcccc ctatgcgcca cccccccacg gcgttccccg gccccgccac
    21781 acaccggggc ccacaccgcc aaacggggtg gaggcggggg cgggggcgtg aacagcaatc
    21841 aagtacgtat gtggacaaca gcatatacac acacacacac cgggcgaagg gagggaggga
    21901 gcagtcaagg agcagtgacg cgggggcagg acggttggac attacacgtg ccctttccct
    21961 tgcccttggc cgcacgtgtg tggactggta ggtctgatgg tggggggggg ggggggactg
    22021 gtctcccgcc gtcacgacat gggtgctggt gctggactgc cccgcccccc aatacacgca
    22081 accgagtcgt gtggcttact tggaatgttg gaaacgcaat acacccccct cacccctcac
    22141 ccccctcccc ctcactaccc atcttgtcca tgagccgcac ccccaggtcg ccgcagccgg
    22201 tgttgacccc ttgatgctca agggggtgtt gaccccttgt nnnngacact tggggcctac
    22261 ctgcctgagc cctaagagat gggccccaag tgtcaagaag tcgtcgccca acccaggggg
    22321 caggggcttc gatggggtgg gtgagagcgg gtgggagcgg gtggtagagt ccacttagca
    22381 atggatgtgc tgatggtttc gtgtggttag cgtttgtaac aaggggtgtc agctttgtac
    22441 agctggaaaa tgggctgagc ccccgtacgc ttgggagctg taggcgtgta acgccccgtc
    22501 agagcctcca tgccgctacg acacgcaggc gcatcggcta gggacactcg tcactcgggt
    22561 tggggccacg cgtgccttgt cacgttcccg aacaccccaa gcagttcttt cgcctcctgt
    22621 catactcaac acctccccgg cgccccacgc tcaaagggct aggcgcgggg cgggggcgac
    22681 ctcggggctt ctcggcattc tggcgcgtcg gcaggcatgg ctcagcaagt cgctcaaaac
    22741 tttcgatata cttccccgat ttgcttgccg ccaacatagt ttgccttaga gactgcatat
    22801 cagcgggcac cggatgcttt cctcgcgacc tcgcgaaagt caattgtcca tggacgcgcg
    22861 aaggcacttc tcgctccgcc cgaattttcc ctgccaccta tttacatgca ataggcatta
    22921 acacatatta atacgtagca ctcgcggttt gcgccagtat gctatgtttt gccgacgcac
    22981 gaacgaacca gccacggaca ggggtgttcc tggggggctt cgccccccct cccctgaaac
    23041 gctgcgctgg gggggctcag cccaaaaagc cgtcttatgg tgaaacgagg atagcaggtg
    23101 gaagaccgcc gctggtgcct ctgccgccgc tgccttcgct gccgccgccg ccgccgccgc
    23161 tgccgccgct gt
//
