# Supplementary material for: Unwrapping the Ciliary Coat: High‐Resolution Structure and Function of the Ciliary Glycocalyx
Source: Adv Sci (Weinh). 2025 Mar 5;12(16):2413355. doi: 10.1002/advs.202413355 (PMC12021028; doi:10.1002/advs.202413355)
Supplement: Supplementary file 2 — Supporting Information [file ADVS-12-2413355-s001.zip › genetics/pAPN_FMG1-A_ko1.gb]

LOCUS       pAPN_FMG1-A_ko1_Copy        5427 bp    DNA     circular UNA 04-OCT-2024
DEFINITION  Gibson/Homology Cloning ligation product.
ACCESSION   urn.local.nieverge.2o-iaa2tz5
VERSION     urn.local.nieverge.2o-iaa2tz5
KEYWORDS    .
SOURCE      
  ORGANISM  .
FEATURES             Location/Qualifiers
     gene            complement(807..832)
                     /standard_name="pALM32"
     misc_feature    807..828
                     /note="Geneious type: ligation"
                     /standard_name="Ligation"
     source          <807..>852
                     /organism="Chlamydomonas reinhardtii"
                     /db_xref="taxon:3055"
     source          <833..>852
                     /organism="Chlamydomonas reinhardtii"
                     /db_xref="taxon:3055"
     source          <833..>838
                     /organism="Chlamydomonas reinhardtii"
                     /db_xref="taxon:3055"
     CDS             <853..>902
                     /codon_start=2
                     /standard_name
     exon            <853..>902
                     /standard_name="exon"
     gene            <853..>902
                     /standard_name="Cre18.g750047"
     mRNA            <853..>902
                     /standard_name="Cre18.g750047.t1.1"
     misc_feature    complement(897..>902)
                     /note="Geneious type: crRNAs"
                     /standard_name="crFMG1-A_1"
     misc_feature    903..926
                     /note="Geneious type: ligation"
                     /standard_name="Ligation"
     regulatory      908..1123
                     /note="Geneious type: promoter"
                     /standard_name="rbcs2"
     regulatory      908..>926
                     /note="Geneious type: promoter"
                     /standard_name="rbcs2"
     CDS             1124..1405
                     /standard_name="ble"
     CDS             1406..2197
                     /standard_name="AadA"
     3'UTR           2223..2455
                     /standard_name="RbsC2 terminator"
     3'UTR           <2435..2455
                     /standard_name="RbsC2 terminator"
     misc_feature    2435..2460
                     /note="Geneious type: Editing History Replacement"
                     /standard_name="TGGTAAGCCCTCCCGTATCGTAGT"
     misc_feature    2435..2460
                     /note="Geneious type: ligation"
                     /standard_name="Ligation"
     misc_feature    complement(<2461..2477)
                     /note="Geneious type: crRNAs"
                     /standard_name="crFMG1-A_1"
     CDS             <2461..>2510
                     /codon_start=3
                     /standard_name
     exon            <2461..>2510
                     /standard_name="exon"
     gene            <2461..>2510
                     /standard_name="Cre18.g750047"
     mRNA            <2461..>2510
                     /standard_name="Cre18.g750047.t1.1"
     source          complement(<2511..>2568)
                     /organism="Chlamydomonas reinhardtii"
                     /db_xref="taxon:3055"
     source          <2511..>2544
                     /organism="Chlamydomonas reinhardtii"
                     /db_xref="taxon:3055"
     misc_feature    2519..2537
                     /note="Geneious type: Editing History Replacement"
                     /standard_name="GGAGAGCAACTGCATAAG"
     misc_feature    2545..2568
                     /note="Geneious type: Editing History Replacement"
                     /standard_name="AATTCCAATTCGCCCTATAGTGAGTCGTAT"
     misc_feature    2545..2568
                     /note="Geneious type: ligation"
                     /standard_name="Ligation"
     regulatory      complement(2559..2576)
                     /note="Geneious type: promoter"
                     /note="T7 RNA polymerase promoter"
                     /regulatory_class="promoter"
                     /note="Derived using Geneious Prime 2020.1.2 'Annotate
                     from Database' based on nucleotide similarity"
                     /standard_name="T7"
     regulatory      complement(2559..>2568)
                     /note="Geneious type: promoter"
                     /note="T7 RNA polymerase promoter"
                     /regulatory_class="promoter"
                     /note="Derived using Geneious Prime 2020.1.2 'Annotate
                     from Database' based on nucleotide similarity"
                     /standard_name="T7"
     rep_origin      2744..3199
     regulatory      3225..3329
                     /note="Geneious type: promoter"
                     /note="Promoter for ampicillin resistance gene
                     (b-lactamase)"
                     /regulatory_class="promoter"
                     /note="Derived using Geneious Prime 2020.1.2 'Annotate
                     from Database' based on nucleotide similarity"
                     /standard_name="amp"
     CDS             3330..4190
                     /note="confers ampicillin resistance"
                     /product="beta-lactamase"
                     /gene="bla"
                     /note="Derived using Geneious Prime 2020.1.2 'Annotate
                     from Database' based on nucleotide similarity"
                     /standard_name="ampR"
     rep_origin      4361..4949
     regulatory      5237..5258
                     /note="catabolite activator protein binding site"
                     /regulatory_class="other"
                     /note="Derived using Geneious Prime 2020.1.2 'Annotate
                     from Database' based on nucleotide similarity"
                     /standard_name="CAP BS"
     regulatory      5273..5303
                     /note="Geneious type: promoter"
                     /note="promoter sequence of the lac operon"
                     /regulatory_class="promoter"
                     /note="Derived using Geneious Prime 2020.1.2 'Annotate
                     from Database' based on nucleotide similarity"
                     /standard_name="lac"
     regulatory      5372..5388
                     /note="Geneious type: promoter"
                     /note="T3 RNA polymerase promoter"
                     /regulatory_class="promoter"
                     /note="Derived using Geneious Prime 2020.1.2 'Annotate
                     from Database' based on nucleotide similarity"
                     /standard_name="T3"
ORIGIN      
        1 ctagagtcga cagccatatc gccgccgctt tggccacctc caaacagccc cctccccgca
       61 aagccgcaca tgctgccggc ggggcgtcac acaccagacc agaccagacc agcccgacat
      121 tcaacacaca catggtctca tgcggtctga tggctttcct aagccaacca ggccggctcc
      181 cagtgcagtg acgtgggcgt gacaggccgg gtgctcccag ccgcgtgcca attgccaacc
      241 ccaccctacg cgaaggcatt acgcgcctca ccgtgcattg ctcctgctac agccccttgc
      301 aacaccgccg acctcgggaa ggtggagttc tcagcgcggt ggccgcttgc cccggccggc
      361 agctccgcag ggcacacgtc acgcgaaggg ccgcgacggt tcgagaaccg acttgagggc
      421 gccaaacgag cccgagccgc cgttgcgcca ggcgaaacca gaaccgtaga ttaatgcact
      481 tgagctattc attggagcga tctgccgggg acagcgggtc tggcgtgcgc gcgattggag
      541 atcgcaaatt acatatgtct gcgtgacggc ggggagctcg ctgaggcttg acatgattgg
      601 tgcgtatgtt tgtatgaagc tacaggactg atttggcggg ctatgagggc gggggaagct
      661 ctggaagggc cgcgatgggg cgcgcggcgt ccagaaggcg ccatacggcc cgctggcggc
      721 acccatccgg tataaaagcc cgcgaccccg aacggtgacc tccactttca gcgacaaacg
      781 agcacttata catacgcgac tattctgccg ctatacataa ccactcagct aggagctcta
      841 tccggctctt ctaccctact ccgtgcccat cacgcccgtc ctgctgccca ccaccaccgc
      901 cgcgatcccg ggcgcgccag aaggagcgca gccaaaccag gatgatgttt gatggggtat
      961 ttgagcactt gcaaccctta tccggaagcc ccctggccca caaaggctag gcgccaatgc
     1021 aagcagttcg catgcagccc ctggagcggt gccctcctga taaaccggcc agggggccta
     1081 tgttctttac ttttttacaa gagaagtcac tcaacatctt aaaatggcca agctgaccag
     1141 cgccgttccg gtgctcaccg cgcgcgacgt catggccatg gcggccgtga tcgccaagtc
     1201 gagcgtgagc gccgccgtgg cccgccccgc ccgctccagc gtgcgcccca tggccgcctt
     1261 gaagcccgcc gtgaaggccg cgcccgtggc cgcgcccgcc caagccaacc agcaattgat
     1321 ggccatgcgc accccggagg agctgtccaa cctgattaag gatctgatcg agcagtacac
     1381 tcccgaggtc aagatgtcga tggctcggga ggccgtgatt gcggaggtct cgacccagct
     1441 gagcgaagtc gtgggcgtca tcgagcgcca cctggagccc accctgctgg ccgtgcacct
     1501 gtacggctcc gccgtggacg ggggcctgaa gccccactcg gacatcgacc tgctcgtgac
     1561 cgtgaccgtg cgcctggacg agactactcg ccgggctctc atcaacgacc tgctggaaac
     1621 gagcgcgtcg cctggcgagt cggagatcct gcgcgccgtg gaagtcacca tcgtcgtgca
     1681 tgacgacatt atcccctggc gctacccggc caagcgcgag ctgcaattcg gcgagtggca
     1741 gcgcaacgac atcctggccg gcatcttcga gcccgcgacc attgacatcg acctggcgat
     1801 cctcctgacg aaggcccgcg agcactccgt ggcgctcgtc ggcccggcgg cggaggagct
     1861 gtttgacccc gtgccggagc aggacctgtt cgaggctctg aacgagaccc tgacgctgtg
     1921 gaactcccct ccggattggg ccggcgacga gcggaacgtc gtgctgaccc tgagccgcat
     1981 ttggtattcg gcggtcaccg gcaagatcgc ccccaaggac gtggcggcgg actgggccat
     2041 ggagcggctg ccggcgcaat accagcccgt gatcctggag gcccggcaag cctacctcgg
     2101 gcaggaggag gaccgcctgg cgagccgggc ggaccagctg gaggagttcg tgcactacgt
     2161 caagggcgag atcacgaagg tcgtgggcag tatctagacg tcgacccact ctagaggatc
     2221 cccgctccgt gtaaatggag gcgctcgttg atctgagcct tgccccctga cgaacggcgg
     2281 tggatggaag atactgctct caagtgctga agcggtagct tagctccccg tttcgtgctg
     2341 atcagtcttt ttcaacacgt aaaaagcgga ggagttttgc aattttgttg gttgtaacga
     2401 tcctccgttg attttggcct ctttctccat gggcgggctg ggcgtatttg aagcgggtac
     2461 tgctggtcag cgagacctcc atctccgtca ccctgcccac cggcttcaac tgaagagcat
     2521 tctcaaggca ggagctcgga gctcgtaccc aattcgccct atagtgagtc gtattacgcg
     2581 cgctcactgg ccgtcgtttt acaacgtcgt gactgggaaa accctggcgt tacccaactt
     2641 aatcgccttg cagcacatcc ccctttcgcc agctggcgta atagcgaaga ggcccgcacc
     2701 gatcgccctt cccaacagtt gcgcagcctg aatggcgaat gggacgcgcc ctgtagcggc
     2761 gcattaagcg cggcgggtgt ggtggttacg cgcagcgtga ccgctacact tgccagcgcc
     2821 ctagcgcccg ctcctttcgc tttcttccct tcctttctcg ccacgttcgc cggctttccc
     2881 cgtcaagctc taaatcgggg gctcccttta gggttccgat ttagtgcttt acggcacctc
     2941 gaccccaaaa aacttgatta gggtgatggt tcacgtagtg ggccatcgcc ctgatagacg
     3001 gtttttcgcc ctttgacgtt ggagtccacg ttctttaata gtggactctt gttccaaact
     3061 ggaacaacac tcaaccctat ctcggtctat tcttttgatt tataagggat tttgccgatt
     3121 tcggcctatt ggttaaaaaa tgagctgatt taacaaaaat ttaacgcgaa ttttaacaaa
     3181 atattaacgc ttacaattta ggtggcactt ttcggggaaa tgtgcgcgga acccctattt
     3241 gtttattttt ctaaatacat tcaaatatgt atccgctcat gagacaataa ccctgataaa
     3301 tgcttcaata atattgaaaa aggaagagta tgagtattca acatttccgt gtcgccctta
     3361 ttcccttttt tgcggcattt tgccttcctg tttttgctca cccagaaacg ctggtgaaag
     3421 taaaagatgc tgaagatcag ttgggtgcac gagtgggtta catcgaactg gatctcaaca
     3481 gcggtaagat ccttgagagt tttcgccccg aagaacgttt tccaatgatg agcactttta
     3541 aagttctgct atgtggcgcg gtattatccc gtattgacgc cgggcaagag caactcggtc
     3601 gccgcataca ctattctcag aatgacttgg ttgagtactc accagtcaca gaaaagcatc
     3661 ttacggatgg catgacagta agagaattat gcagtgctgc cataaccatg agtgataaca
     3721 ctgcggccaa cttacttctg acaacgatcg gaggaccgaa ggagctaacc gcttttttgc
     3781 acaacatggg ggatcatgta actcgccttg atcgttggga accggagctg aatgaagcca
     3841 taccaaacga cgagcgtgac accacgatgc ctgtagcaat ggcaacaacg ttgcgcaaac
     3901 tattaactgg cgaactactt actctagctt cccggcaaca attaatagac tggatggagg
     3961 cggataaagt tgcaggacca cttctgcgct cggcccttcc ggctggctgg tttattgctg
     4021 ataaatctgg agccggtgag cgtgggtctc gcggtatcat tgcagcactg gggccagatg
     4081 gtaagccctc ccgtatcgta gttatctaca cgacggggag tcaggcaact atggatgaac
     4141 gaaatagaca gatcgctgag ataggtgcct cactgattaa gcattggtaa ctgtcagacc
     4201 aagtttactc atatatactt tagattgatt taaaacttca tttttaattt aaaaggatct
     4261 aggtgaagat cctttttgat aatctcatga ccaaaatccc ttaacgtgag ttttcgttcc
     4321 actgagcgtc agaccccgta gaaaagatca aaggatcttc ttgagatcct ttttttctgc
     4381 gcgtaatctg ctgcttgcaa acaaaaaaac caccgctacc agcggtggtt tgtttgccgg
     4441 atcaagagct accaactctt tttccgaagg taactggctt cagcagagcg cagataccaa
     4501 atactgtcct tctagtgtag ccgtagttag gccaccactt caagaactct gtagcaccgc
     4561 ctacatacct cgctctgcta atcctgttac cagtggctgc tgccagtggc gataagtcgt
     4621 gtcttaccgg gttggactca agacgatagt taccggataa ggcgcagcgg tcgggctgaa
     4681 cggggggttc gtgcacacag cccagcttgg agcgaacgac ctacaccgaa ctgagatacc
     4741 tacagcgtga gctatgagaa agcgccacgc ttcccgaagg gagaaaggcg gacaggtatc
     4801 cggtaagcgg cagggtcgga acaggagagc gcacgaggga gcttccaggg ggaaacgcct
     4861 ggtatcttta tagtcctgtc gggtttcgcc acctctgact tgagcgtcga tttttgtgat
     4921 gctcgtcagg ggggcggagc ctatggaaaa acgccagcaa cgcggccttt ttacggttcc
     4981 tggccttttg ctggcctttt gctcacatgt tctttcctgc gttatcccct gattctgtgg
     5041 ataaccgtat taccgccttt gagtgagctg ataccgctcg ccgcagccga acgaccgagc
     5101 gcagcgagtc agtgagcgag gaagcggaag agcgcccaat acgcaaaccg cctctccccg
     5161 cgcgttggcc gattcattaa tgcagctggc acgacaggtt tcccgactgg aaagcgggca
     5221 gtgagcgcaa cgcaattaat gtgagttagc tcactcatta ggcaccccag gctttacact
     5281 ttatgcttcc ggctcgtatg ttgtgtggaa ttgtgagcgg ataacaattt cacacaggaa
     5341 acagctatga ccatgattac gccaagcgcg caattaaccc tcactaaagg gaacaaaagc
     5401 tggagctcca ccgcggtggc ggccgct
//
