# Supplementary material for: Unwrapping the Ciliary Coat: High‐Resolution Structure and Function of the Ciliary Glycocalyx
Source: Adv Sci (Weinh). 2025 Mar 5;12(16):2413355. doi: 10.1002/advs.202413355 (PMC12021028; doi:10.1002/advs.202413355)
Supplement: Supplementary file 2 — Supporting Information [file ADVS-12-2413355-s001.zip › genetics/pAPN_FMG1A-mScarletI-ki_PAR.gb]

LOCUS       pAPN_FMG1A-mScarletI-ki_PAR_Publication        5855 bp    DNA     circular UNA 04-OCT-2024
DEFINITION  Gibson/Homology Cloning ligation product.
ACCESSION   urn.local.nieverge.q-iaa24rf
VERSION     urn.local.nieverge.q-iaa24rf
KEYWORDS    .
SOURCE      
  ORGANISM  .
FEATURES             Location/Qualifiers
     misc_feature    1..678
                     /note="Geneious type: Concatenated sequence"
                     /standard_name="pAPN_AphVIII (digested by EcoRI, NheI)
                     Fragment 1 - pAB262-NAR-R PCR Product (concatenated
                     sequence 1) (concatenated sequence 1)"
     CDS             complement(236..418)
                     /note="lacZ alpha fragment"
                     /product="LacZ alpha fragment"
                     /gene="LacZa"
                     /note="Derived using Geneious Prime 2020.2.2 'Annotate
                     from Database' based on nucleotide similarity"
                     /standard_name="lacZa"
     CDS             complement(239..307)
                     /locus_tag="LacZ alpha"
                     /standard_name="CDS"
     misc_feature    654..678
                     /note="Geneious type: ligation"
                     /standard_name="Ligation"
     source          <654..>698
                     /organism="Chlamydomonas reinhardtii"
                     /db_xref="taxon:3055"
     misc_feature    654..748
                     /note="Geneious type: Concatenated sequence"
                     /standard_name="us-FMG1A-3-1 (concatenated sequence 2)"
     misc_feature    654..698
                     /note="Geneious type: Concatenated sequence"
                     /standard_name="usAdapter 1 (concatenated sequence 1)"
     misc_feature    679..684
                     /standard_name="SacI"
     source          <679..>698
                     /organism="Chlamydomonas reinhardtii"
                     /db_xref="taxon:3055"
     source          <679..>684
                     /organism="Chlamydomonas reinhardtii"
                     /db_xref="taxon:3055"
     misc_feature    <679..>698
                     /note="Geneious type: Concatenated sequence"
                     /standard_name="IFT172 cTer1Eng BspQI-SacI (concatenated
                     sequence 2)"
     misc_feature    691..698
                     /standard_name="BspQI"
     CDS             <699..>748
                     /codon_start=2
                     /standard_name
     misc_feature    699..748
                     /note="Geneious type: Concatenated sequence"
                     /standard_name="us 50bp (concatenated sequence 2)"
     misc_feature    731..750
                     /note="Geneious type: Gibson Primer Extension"
                     /standard_name
     misc_feature    731..748
                     /note="Geneious type: ligation"
                     /standard_name="Ligation"
     misc_feature    731..1476
                     /note="Geneious type: Concatenated sequence"
                     /standard_name="GS-mScarletI (concatenated sequence 3)"
     misc_feature    complement(743..>748)
                     /note="Geneious type: crRNAs"
                     /standard_name="crFMG1-A_3"
     misc_feature    751..768
                     /note="Geneious type: Tag"
                     /standard_name="GS linker"
     misc_feature    <751..>1467
                     /note="Geneious type: Concatenated sequence"
                     /standard_name="mScarlet-I PCR Product (concatenated
                     sequence 3)"
     misc_feature    <751..768
                     /note="Geneious type: Concatenated sequence"
                     /standard_name="usAdapter hackier (concatenated sequence
                     2)"
     misc_feature    751..768
                     /note="Geneious type: Concatenated sequence"
                     /standard_name="GS-linker (back translated) (optimized)
                     (concatenated sequence 4)"
     misc_feature    769..1464
                     /note="Geneious type: Tag"
                     /standard_name="mScarlet-I"
     misc_feature    769..1464
                     /note="Geneious type: Concatenated sequence"
                     /standard_name="mScarlet-I (back translated) (concatenated
                     sequence 5)"
     misc_feature    1455..>1467
                     /note="Geneious type: Concatenated sequence"
                     /standard_name="pAPN_IFT140-CL7-ki PCR Product
                     (concatenated sequence 4)"
     misc_feature    1459..1476
                     /note="Geneious type: ligation"
                     /standard_name="Ligation"
     misc_feature    1459..1991
                     /note="Geneious type: Concatenated sequence"
                     /standard_name="FMG1-A 3UTR (concatenated sequence 4)"
     misc_feature    complement(<1468..1482)
                     /note="Geneious type: crRNAs"
                     /standard_name="crFMG1-A_3"
     gene            <1468..1780
                     /standard_name="Cre18.g750047"
     mRNA            <1468..1780
                     /standard_name="Cre18.g750047.t1.1"
     3'UTR           1468..1780
                     /standard_name="3'UTR"
     exon            <1468..1780
                     /standard_name="exon"
     misc_feature    1968..1991
                     /note="Geneious type: Gibson Primer Extension"
                     /standard_name
     misc_feature    1972..1991
                     /note="Geneious type: ligation"
                     /standard_name="Ligation"
     misc_feature    1972..3536
                     /note="Geneious type: Concatenated sequence"
                     /standard_name="pAPN_AphVIII (digested by EcoRI, NheI)
                     Fragment 2 (concatenated sequence 5)"
     misc_feature    join(3286..>3536,<1972..2365)
                     /note="Geneious type: Concatenated sequence"
                     /standard_name="pAB262-NAR-R PCR Product (concatenated
                     sequence 1)"
     regulatory      1997..2212
                     /note="Geneious type: promoter"
                     /locus_tag="rbcS2 5'UTR in pMS188"
                     /standard_name="promoter"
     intron          2221..2365
                     /locus_tag="rbcS2 intron1"
                     /standard_name="intron"
     misc_feature    2346..2365
                     /note="Geneious type: ligation"
                     /standard_name="Ligation"
     misc_feature    2346..3305
                     /note="Geneious type: Concatenated sequence"
                     /standard_name="AphVIII (concatenated sequence 2)"
     primer_bind     2366..2381
                     /standard_name="AphVIII (1 F) - pAB262-NAR-R PCR Product"
     CDS             2408..3211
                     /locus_tag="aph VIII"
                     /standard_name="aphVIII"
     misc_feature    2957
                     /note="Geneious type: Editing History Replacement"
                     /standard_name="C"
     misc_feature    3286..3305
                     /note="Geneious type: ligation"
                     /standard_name="Ligation"
     3'UTR           3290..3523
                     /locus_tag="rbcS2 3' UTR"
                     /standard_name="3'UTR"
     3'UTR           <3512..3523
                     /locus_tag="rbcS2 3' UTR"
                     /standard_name="3'UTR"
     misc_feature    3512..3536
                     /note="Geneious type: ligation"
                     /standard_name="Ligation"
     source          complement(<3512..>3536)
                     /organism="Chlamydomonas reinhardtii"
                     /db_xref="taxon:3055"
     misc_feature    3512..3649
                     /note="Geneious type: Concatenated sequence"
                     /standard_name="dsFMG1A-3 (concatenated sequence 6)"
     misc_feature    3512..3536
                     /note="Geneious type: Concatenated sequence"
                     /standard_name="dsAdapter 1 (concatenated sequence 1)"
     misc_feature    complement(<3537..3553)
                     /note="Geneious type: crRNAs"
                     /standard_name="crFMG1-A_3"
     CDS             <3537..3538
                     /codon_start=3
                     /standard_name
     misc_feature    3537..3586
                     /note="Geneious type: Concatenated sequence"
                     /standard_name="ds 50bp (concatenated sequence 2)"
     misc_feature    3587..3649
                     /note="Geneious type: Editing History Insertion"
                     /standard_name
     exon            <3587..>3649
                     /note="exon_id=PNW78240-5"
                     /standard_name="exon id=PNW78240-5"
     mRNA            <3587..>3649
                     /gene="CHLRE_09g392867v5"
                     /standard_name="PNW78240"
     gene            <3587..>3649
                     /gene="CHLRE_09g392867v5"
                     /note="hypothetical protein"
                     /standard_name="CHLRE 09g392867v5 gene"
     CDS             <3587..>3649
                     /gene="CHLRE_09g392867v5"
                     /protein_id="PNW78240"
                     /note="transcript_id=PNW78240"
                     /db_xref="RefSeq_peptide:XP_001695166.1"
                     /db_xref="RefSeq_peptide:XP_001703621.1"
                     /db_xref="Uniprot/SPTREMBL:A0A2K3DCH9"
                     /db_xref="Uniprot/SPTREMBL:A8J1T9"
                     /db_xref="Uniprot/SPTREMBL:Q84X68"
                     /db_xref="GO:0016020"
                     /db_xref="GO:0016021"
                     /db_xref="GO:0016021"
                     /db_xref="GO:0031514"
                     /db_xref="protein_id:PNW78240"
                     /db_xref="protein_id:PNW78240.1"
                     /db_xref="UniParc:UPI000CCD0A8D"
                     /db_xref="UniParc:UPI000CCD0A8D"
                     /codon_start=2
                     /standard_name="CHLRE 09g392867v5 CDS"
     source          complement(<3587..>3649)
                     /organism="Chlamydomonas reinhardtii"
                     /db_xref="taxon:3055"
     source          <3587..>3620
                     /organism="Chlamydomonas reinhardtii"
                     /db_xref="taxon:3055"
     misc_feature    3587..3649
                     /note="Geneious type: Concatenated sequence"
                     /standard_name="dsAdapter 2 (concatenated sequence 3)"
     misc_feature    complement(3588..3594)
                     /standard_name="BspQI"
     source          complement(<3595..>3614)
                     /organism="Chlamydomonas reinhardtii"
                     /db_xref="taxon:3055"
     source          <3595..>3614
                     /organism="Chlamydomonas reinhardtii"
                     /db_xref="taxon:3055"
     misc_feature    3615..3620
                     /standard_name="SacI"
     misc_feature    3625..3649
                     /note="Geneious type: ligation"
                     /standard_name="Ligation"
     misc_feature    <3625..>678
                     /note="Geneious type: Concatenated sequence"
                     /standard_name="pAB262-NAR-R PCR Product (concatenated
                     sequence 1)"
     misc_feature    3625..5855
                     /note="Geneious type: Concatenated sequence"
                     /standard_name="pAPN_AphVIII (digested by EcoRI, NheI)
                     Fragment 1 - pAB262-NAR-R PCR Product (concatenated
                     sequence 1) (concatenated sequence 7)"
     misc_feature    3633^3634
                     /note="Geneious type: Editing History Deletion"
                     /standard_name="G"
     misc_binding    complement(3656..3678)
                     /locus_tag="LacO"
     misc_feature    3658..3674
                     /note="Lac operon operator"
                     /note="Derived using Geneious Prime 2020.2.2 'Annotate
                     from Database' based on nucleotide similarity"
                     /standard_name="lacO"
     regulatory      complement(3682..3712)
                     /note="Geneious type: promoter"
                     /note="promoter sequence of the lac operon"
                     /regulatory_class="promoter"
                     /note="Derived using Geneious Prime 2020.2.2 'Annotate
                     from Database' based on nucleotide similarity"
                     /standard_name="lac"
     rep_origin      complement(4018..4700)
     CDS             complement(4795..5655)
                     /note="confers ampicillin resistance"
                     /product="beta-lactamase"
                     /gene="bla"
                     /note="Derived using Geneious Prime 2020.2.2 'Annotate
                     from Database' based on nucleotide similarity"
                     /standard_name="ampR"
     regulatory      complement(5656..5760)
                     /note="Geneious type: promoter"
                     /note="Promoter for ampicillin resistance gene
                     (b-lactamase)"
                     /regulatory_class="promoter"
                     /note="Derived using Geneious Prime 2020.2.2 'Annotate
                     from Database' based on nucleotide similarity"
                     /standard_name="amp"
ORIGIN      
        1 tcgcgcgttt cggtgatgac ggtgaaaacc tctgacacat gcagctcccg gagacggtca
       61 cagcttgtct gtaagcggat gccgggagca gacaagcccg tcagggcgcg tcagcgggtg
      121 ttggcgggtg tcggggctgg cttaactatg cggcatcaga gcagattgta ctgagagtgc
      181 accatatgcg gtgtgaaata ccgcacagat gcgtaaggag aaaataccgc atcaggcgcc
      241 attcgccatt caggctgcgc aactgttggg aagggcgatc ggtgcgggcc tcttcgctat
      301 tacgccagct ggcgaaaggg ggatgtgctg caaggcgatt aagttgggta acgccagggt
      361 tttcccagtc acgacgttgt aaaacgacgg ccagtgccaa gcttgcatgc ctgcagcggc
      421 ggggagctcg ctgaggcttg acatgattgg tgcgtatgtt tgtatgaagc tacaggactg
      481 atttggcggg ctatgagggc gggggaagct ctggaagggc cgcgatgggg cgcgcggcgt
      541 ccagaaggcg ccatacggcc cgctggcggc acccatccgg tataaaagcc cgcgaccccg
      601 aacggtgacc tccactttca gcgacaaacg agcacttata catacgcgac tattctgccg
      661 ctatacataa ccactcagga gctctatccg gctcttctca tgcgccgccg caagcagaac
      721 gtggcggcgg cgggccaggc caccgcctcg gggtccagct cgtccggcat ggtgagcaag
      781 ggcgaggctg tgatcaagga gttcatgcgc ttcaaggtgc acatggaggg ctccatgaac
      841 gggcacgagt tcgagatcga gggcgagggc gagggtcgcc cgtacgaggg cacccagacg
      901 gccaagctga aggtgacgaa agggggcccc ctgccgttct cctgggacat tctgtctccc
      961 cagttcatgt atggcagccg cgctttcatc aagcacccgg cggacatccc ggactattac
     1021 aagcagtcct tcccggaggg cttcaagtgg gagcgcgtga tgaatttcga ggacggcggg
     1081 gccgtgacgg tcacccagga caccagcctg gaggacggca cactgatcta taaggtgaag
     1141 ctgcgcggca ccaacttccc gcctgacggc ccggtgatgc agaagaagac gatgggctgg
     1201 gaggcctcga ccgagcggct ctacccggag gacggcgtgc tgaaggggga catcaagatg
     1261 gccctccgcc tgaaggatgg cgggcgctac ctggcggact tcaagactac ctacaaggca
     1321 aagaagccgg tgcagatgcc cggcgcctac aacgtggacc gcaagctgga catcacctct
     1381 cacaacgagg actacactgt cgtggagcag tacgagcgca gcgagggccg ccacagcacc
     1441 ggtggcatgg acgagctgta caagtaataa ggcgtggcac gatgtgggac tctaaaataa
     1501 atcaggtttc tgcatctgat aacctagggg agcgggtaga gtgatctcgg atgcaagagg
     1561 cattctccgt atatagatgt tatcagagtt ttaactgtgg tgaaggtctc gagatggacg
     1621 acgaaaatgt gtcttccaca ttcatcatac agcaattcat gaccaagaaa tagcaactga
     1681 ccgcactgtc attcgatgcg caagcgcgag tttgtgcatc cgaaggcttc gtggtatcct
     1741 acatagcccc atcagggcat ttgtgtaaat gcaaggtgtg cgactaccaa gtgccgaatg
     1801 accccccaac agtccagcat tgccttccta catgacagaa cacaccggtg attacctccc
     1861 tgtacacaat gcggttgcgc acatgctcca gaacagcgcc agagcaaata aatacggatg
     1921 tgtgggggag cacagacagt ggaattaaag actagtgcgt gcgctgccta gcttaagatc
     1981 ccatcaagct tgcatgccgg gcgcgccaga aggagcgcag ccaaaccagg atgatgtttg
     2041 atggggtatt tgagcacttg caacccttat ccggaagccc cctggcccac aaaggctagg
     2101 cgccaatgca agcagttcgc atgcagcccc tggagcggtg ccctcctgat aaaccggcca
     2161 gggggcctat gttctttact tttttacaag agaagtcact caacatctta aaatggccag
     2221 gtgagtcgac gagcaagccc ggcggatcag gcagcgtgct tgcagatttg acttgcaacg
     2281 cccgcattgt gtcgacgaag gcttttggct cctctgtcgc tgtctcaagc agcatctaac
     2341 cctgcgtcgc cgtttccatt tgcaggatgg ccactccgcc ctccccggtg ctgaagaatt
     2401 tcgaagcatg gacgatgcgt tgcgtgcact gcggggtcgg tatcccggtt gtgagtgggt
     2461 tgttgtggag gatggggcct cgggggctgg tgtttatcgg cttcggggtg gtgggcggga
     2521 gttgtttgtc aaggtggcag ctctgggggc cggggtgggc ttgttgggtg aggctgagcg
     2581 gctggtgtgg ttggcggagg tggggattcc cgtacctcgt gttgtggagg gtggtgggga
     2641 cgagagggtc gcctggttgg tcaccgaagc ggttccgggg cgtccggcca gtgcgcggtg
     2701 gccgcgggag cagcggctgg acgtggcggt ggcgctcgcg gggctcgctc gttcgctgca
     2761 cgcgctggac tgggagcggt gtccgttcga tcgcagtctc gcggtgacgg tgccgcaggc
     2821 ggcccgtgct gtcgctgaag ggagcgtcga cttggaggat ctggacgagg agcggaaggg
     2881 gtggtcgggg gagcggcttc tcgccgagct ggagcggact cggcctgcgg acgaggatct
     2941 ggcggtttgc cacggtgacc tgtgcccgga caacgtgctg ctcgaccctc gtacctgcga
     3001 ggtgaccggg ctgatcgacg tggggcgggt cggccgtgcg gaccggcact ccgatctcgc
     3061 gctggtgctg cgcgagctgg cccacgagga ggacccgtgg ttcgggccgg agtgttccgc
     3121 ggcgttcctg cgggagtacg ggcgcgggtg ggatggggcg gtatcggagg aaaagctggc
     3181 gttttaccgg ctgttggacg agttcttctg agggacctga tggtgttggt ggctgggtag
     3241 ggttgcgtcg cgtgggtgac agcacagtgt ggacgttggg atcccatccc cgctccgtgt
     3301 aaatggaggc gctcgttgat ctgagccttg ccccctgacg aacggcggtg gatggaagat
     3361 actgctctca agtgctgaag cggtagctta gctccccgtt tcgtgctgat cagtcttttt
     3421 caacacgtaa aaagcggagg agttttgcaa ttttgttggt tgtaacgatc ctccgttgat
     3481 tttggcctct ttctccatgg gcgggctggg cgtatttgaa gcgggtaccg agctcgaata
     3541 aggcgtggca cgatgtggga ctctaaaata aatcaggttt ctgcattgaa gagcattctc
     3601 aaggcaggag ctcggagctc aattcgtaat catgtcatag ctgtttcctg tgtgaaattg
     3661 ttatccgctc acaattccac acaacatacg agccggaagc ataaagtgta aagcctgggg
     3721 tgcctaatga gtgagctaac tcacattaat tgcgttgcgc tcactgcccg ctttccagtc
     3781 gggaaacctg tcgtgccagc tgcattaatg aatcggccaa cgcgcgggga gaggcggttt
     3841 gcgtattggg cgctcttccg cttcctcgct cactgactcg ctgcgctcgg tcgttcggct
     3901 gcggcgagcg gtatcagctc actcaaaggc ggtaatacgg ttatccacag aatcagggga
     3961 taacgcagga aagaacatgt gagcaaaagg ccagcaaaag gccaggaacc gtaaaaaggc
     4021 cgcgttgctg gcgtttttcc ataggctccg cccccctgac gagcatcaca aaaatcgacg
     4081 ctcaagtcag aggtggcgaa acccgacagg actataaaga taccaggcgt ttccccctgg
     4141 aagctccctc gtgcgctctc ctgttccgac cctgccgctt accggatacc tgtccgcctt
     4201 tctcccttcg ggaagcgtgg cgctttctca aagctcacgc tgtaggtatc tcagttcggt
     4261 gtaggtcgtt cgctccaagc tgggctgtgt gcacgaaccc cccgttcagc ccgaccgctg
     4321 cgccttatcc ggtaactatc gtcttgagtc caacccggta agacacgact tatcgccact
     4381 ggcagcagcc actggtaaca ggattagcag agcgaggtat gtaggcggtg ctacagagtt
     4441 cttgaagtgg tggcctaact acggctacac tagaagaaca gtatttggta tctgcgctct
     4501 gctgaagcca gttaccttcg gaaaaagagt tggtagctct tgatccggca aacaaaccac
     4561 cgctggtagc ggtggttttt ttgtttgcaa gcagcagatt acgcgcagaa aaaaaggatc
     4621 tcaagaagat cctttgatct tttctacggg gtctgacgct cagtggaacg aaaactcacg
     4681 ttaagggatt ttggtcatga gattatcaaa aaggatcttc acctagatcc ttttaaatta
     4741 aaaatgaagt tttaaatcaa tctaaagtat atatgagtaa acttggtctg acagttacca
     4801 atgcttaatc agtgaggcac ctatctcagc gatctgtcta tttcgttcat ccatagttgc
     4861 ctgactcccc gtcgtgtaga taactacgat acgggagggc ttaccatctg gccccagtgc
     4921 tgcaatgata ccgcgagacc cacgctcacc ggctccagat ttatcagcaa taaaccagcc
     4981 agccggaagg gccgagcgca gaagtggtcc tgcaacttta tccgcctcca tccagtctat
     5041 taattgttgc cgggaagcta gagtaagtag ttcgccagtt aatagtttgc gcaacgttgt
     5101 tgccattgct acaggcatcg tggtgtcacg ctcgtcgttt ggtatggctt cattcagctc
     5161 cggttcccaa cgatcaaggc gagttacatg atcccccatg ttgtgcaaaa aagcggttag
     5221 ctccttcggt cctccgatcg ttgtcagaag taagttggcc gcagtgttat cactcatggt
     5281 tatggcagca ctgcataatt ctcttactgt catgccatcc gtaagatgct tttctgtgac
     5341 tggtgagtac tcaaccaagt cattctgaga atagtgtatg cggcgaccga gttgctcttg
     5401 cccggcgtca atacgggata ataccgcgcc acatagcaga actttaaaag tgctcatcat
     5461 tggaaaacgt tcttcggggc gaaaactctc aaggatctta ccgctgttga gatccagttc
     5521 gatgtaaccc actcgtgcac ccaactgatc ttcagcatct tttactttca ccagcgtttc
     5581 tgggtgagca aaaacaggaa ggcaaaatgc cgcaaaaaag ggaataaggg cgacacggaa
     5641 atgttgaata ctcatactct tcctttttca atattattga agcatttatc agggttattg
     5701 tctcatgagc ggatacatat ttgaatgtat ttagaaaaat aaacaaatag gggttccgcg
     5761 cacatttccc cgaaaagtgc cacctgacgt ctaagaaacc attattatca tgacattaac
     5821 ctataaaaat aggcgtatca cgaggccctt tcgtc
//
