# Supplementary material for: Unwrapping the Ciliary Coat: High‐Resolution Structure and Function of the Ciliary Glycocalyx
Source: Adv Sci (Weinh). 2025 Mar 5;12(16):2413355. doi: 10.1002/advs.202413355 (PMC12021028; doi:10.1002/advs.202413355)
Supplement: Supplementary file 2 — Supporting Information [file ADVS-12-2413355-s001.zip › genetics/pAPN_FMG1B_ko1_NAT.gb]

LOCUS       pAPN_FMG1B_ko1_NAT_publication        4402 bp    DNA     circular UNA 04-OCT-2024
DEFINITION  Gibson/Homology Cloning ligation product.
ACCESSION   urn.local.nieverge.3t-iaa3cel
VERSION     urn.local.nieverge.3t-iaa3cel
KEYWORDS    .
SOURCE      
  ORGANISM  .
FEATURES             Location/Qualifiers
     CDS             complement(236..418)
                     /note="lacZ alpha fragment"
                     /product="LacZ alpha fragment"
                     /gene="LacZa"
                     /note="Derived using Geneious Prime 2020.2.2 'Annotate
                     from Database' based on nucleotide similarity"
                     /standard_name="lacZa"
     CDS             complement(239..307)
                     /locus_tag="LacZ alpha"
                     /standard_name="CDS"
     misc_feature    654..678
                     /note="Geneious type: ligation"
                     /standard_name="Ligation"
     source          <654..>698
                     /organism="Chlamydomonas reinhardtii"
                     /db_xref="taxon:3055"
     misc_feature    679..684
                     /standard_name="SacI"
     source          <679..>698
                     /organism="Chlamydomonas reinhardtii"
                     /db_xref="taxon:3055"
     source          <679..>684
                     /organism="Chlamydomonas reinhardtii"
                     /db_xref="taxon:3055"
     misc_feature    691..698
                     /standard_name="BspQI"
     exon            <699..>748
                     /note="exon_id=PNW78240-2"
                     /standard_name="exon id=PNW78240-2"
     mRNA            <699..>748
                     /gene="CHLRE_09g392867v5"
                     /standard_name="PNW78240"
     gene            <699..>748
                     /gene="CHLRE_09g392867v5"
                     /note="hypothetical protein"
                     /standard_name="CHLRE 09g392867v5 gene"
     CDS             <699..>748
                     /gene="CHLRE_09g392867v5"
                     /protein_id="PNW78240"
                     /note="transcript_id=PNW78240"
                     /db_xref="RefSeq_peptide:XP_001695166.1"
                     /db_xref="RefSeq_peptide:XP_001703621.1"
                     /db_xref="Uniprot/SPTREMBL:A0A2K3DCH9"
                     /db_xref="Uniprot/SPTREMBL:A8J1T9"
                     /db_xref="Uniprot/SPTREMBL:Q84X68"
                     /db_xref="GO:0016020"
                     /db_xref="GO:0016021"
                     /db_xref="GO:0016021"
                     /db_xref="GO:0031514"
                     /db_xref="protein_id:PNW78240"
                     /db_xref="protein_id:PNW78240.1"
                     /db_xref="UniParc:UPI000CCD0A8D"
                     /db_xref="UniParc:UPI000CCD0A8D"
                     /translation="PPASALVIAPTVLSAS"
                     /codon_start=2
                     /standard_name="CHLRE 09g392867v5 CDS"
     source          complement(<699..>748)
                     /organism="Chlamydomonas reinhardtii"
                     /db_xref="taxon:3055"
     misc_feature    complement(746..>748)
                     /note="Geneious type: crRNAs"
                     /standard_name="crFMG1_ko1"
     exon            complement(<749..>773)
                     /note="exon_id=PNW78240-5"
                     /standard_name="exon id=PNW78240-5"
     mRNA            complement(<749..>773)
                     /gene="CHLRE_09g392867v5"
                     /standard_name="PNW78240"
     gene            complement(<749..>773)
                     /gene="CHLRE_09g392867v5"
                     /note="hypothetical protein"
                     /standard_name="CHLRE 09g392867v5 gene"
     CDS             complement(<749..>773)
                     /gene="CHLRE_09g392867v5"
                     /protein_id="PNW78240"
                     /note="transcript_id=PNW78240"
                     /db_xref="RefSeq_peptide:XP_001695166.1"
                     /db_xref="RefSeq_peptide:XP_001703621.1"
                     /db_xref="Uniprot/SPTREMBL:A0A2K3DCH9"
                     /db_xref="Uniprot/SPTREMBL:A8J1T9"
                     /db_xref="Uniprot/SPTREMBL:Q84X68"
                     /db_xref="GO:0016020"
                     /db_xref="GO:0016021"
                     /db_xref="GO:0016021"
                     /db_xref="GO:0031514"
                     /db_xref="protein_id:PNW78240"
                     /db_xref="protein_id:PNW78240.1"
                     /db_xref="UniParc:UPI000CCD0A8D"
                     /db_xref="UniParc:UPI000CCD0A8D"
                     /codon_start=1
                     /standard_name="CHLRE 09g392867v5 CDS"
     source          <749..>773
                     /organism="Chlamydomonas reinhardtii"
                     /db_xref="taxon:3055"
     misc_feature    753..773
                     /note="Geneious type: ligation"
                     /standard_name="Ligation"
     regulatory      778..993
                     /note="Geneious type: promoter"
                     /locus_tag="rbcS2 5'UTR in pMS188"
                     /standard_name="promoter"
     intron          1002..1146
                     /locus_tag="rbcS2 intron1"
                     /standard_name="intron"
     misc_feature    1191..1763
                     /locus_tag="Chlamy NAT-R"
                     /note="Geneious type: CDS"
                     /standard_name="crNAT"
     3'UTR           1838..2070
                     /locus_tag="rbcS2 3' UTR"
                     /standard_name="3'UTR"
     3'UTR           <2059..2070
                     /locus_tag="rbcS2 3' UTR"
                     /standard_name="3'UTR"
     misc_feature    <2059..>2083
                     /note="Geneious type: crRNAs"
                     /standard_name="crFMG1B_ko1"
     misc_feature    2059..2083
                     /note="Geneious type: ligation"
                     /standard_name="Ligation"
     exon            <2059..>2083
                     /note="exon_id=PNW78240-5"
                     /standard_name="exon id=PNW78240-5"
     mRNA            <2059..>2083
                     /gene="CHLRE_09g392867v5"
                     /standard_name="PNW78240"
     gene            <2059..>2083
                     /gene="CHLRE_09g392867v5"
                     /note="hypothetical protein"
                     /standard_name="CHLRE 09g392867v5 gene"
     CDS             <2059..>2083
                     /gene="CHLRE_09g392867v5"
                     /protein_id="PNW78240"
                     /note="transcript_id=PNW78240"
                     /db_xref="RefSeq_peptide:XP_001695166.1"
                     /db_xref="RefSeq_peptide:XP_001703621.1"
                     /db_xref="Uniprot/SPTREMBL:A0A2K3DCH9"
                     /db_xref="Uniprot/SPTREMBL:A8J1T9"
                     /db_xref="Uniprot/SPTREMBL:Q84X68"
                     /db_xref="GO:0016020"
                     /db_xref="GO:0016021"
                     /db_xref="GO:0016021"
                     /db_xref="GO:0031514"
                     /db_xref="protein_id:PNW78240"
                     /db_xref="protein_id:PNW78240.1"
                     /db_xref="UniParc:UPI000CCD0A8D"
                     /db_xref="UniParc:UPI000CCD0A8D"
                     /codon_start=2
                     /standard_name="CHLRE 09g392867v5 CDS"
     source          complement(<2059..>2083)
                     /organism="Chlamydomonas reinhardtii"
                     /db_xref="taxon:3055"
     misc_feature    complement(<2084..2103)
                     /note="Geneious type: crRNAs"
                     /standard_name="crFMG1_ko1"
     exon            <2084..>2133
                     /note="exon_id=PNW78240-2"
                     /standard_name="exon id=PNW78240-2"
     mRNA            <2084..>2133
                     /gene="CHLRE_09g392867v5"
                     /standard_name="PNW78240"
     gene            <2084..>2133
                     /gene="CHLRE_09g392867v5"
                     /note="hypothetical protein"
                     /standard_name="CHLRE 09g392867v5 gene"
     CDS             <2084..>2133
                     /gene="CHLRE_09g392867v5"
                     /protein_id="PNW78240"
                     /note="transcript_id=PNW78240"
                     /db_xref="RefSeq_peptide:XP_001695166.1"
                     /db_xref="RefSeq_peptide:XP_001703621.1"
                     /db_xref="Uniprot/SPTREMBL:A0A2K3DCH9"
                     /db_xref="Uniprot/SPTREMBL:A8J1T9"
                     /db_xref="Uniprot/SPTREMBL:Q84X68"
                     /db_xref="GO:0016020"
                     /db_xref="GO:0016021"
                     /db_xref="GO:0016021"
                     /db_xref="GO:0031514"
                     /db_xref="protein_id:PNW78240"
                     /db_xref="protein_id:PNW78240.1"
                     /db_xref="UniParc:UPI000CCD0A8D"
                     /db_xref="UniParc:UPI000CCD0A8D"
                     /translation="TSATSITVQLPVSSTA"
                     /codon_start=3
                     /standard_name="CHLRE 09g392867v5 CDS"
     source          complement(<2084..>2133)
                     /organism="Chlamydomonas reinhardtii"
                     /db_xref="taxon:3055"
     exon            <2134..>2196
                     /note="exon_id=PNW78240-5"
                     /standard_name="exon id=PNW78240-5"
     mRNA            <2134..>2196
                     /gene="CHLRE_09g392867v5"
                     /standard_name="PNW78240"
     gene            <2134..>2196
                     /gene="CHLRE_09g392867v5"
                     /note="hypothetical protein"
                     /standard_name="CHLRE 09g392867v5 gene"
     gene            <2134..>2166
                     /gene="CHLRE_17g703900v5"
                     /locus_tag="IFT172"
                     /note="hypothetical protein"
                     /standard_name="CHLRE 17g703900v5 gene"
     CDS             <2134..>2196
                     /gene="CHLRE_09g392867v5"
                     /protein_id="PNW78240"
                     /note="transcript_id=PNW78240"
                     /db_xref="RefSeq_peptide:XP_001695166.1"
                     /db_xref="RefSeq_peptide:XP_001703621.1"
                     /db_xref="Uniprot/SPTREMBL:A0A2K3DCH9"
                     /db_xref="Uniprot/SPTREMBL:A8J1T9"
                     /db_xref="Uniprot/SPTREMBL:Q84X68"
                     /db_xref="GO:0016020"
                     /db_xref="GO:0016021"
                     /db_xref="GO:0016021"
                     /db_xref="GO:0031514"
                     /db_xref="protein_id:PNW78240"
                     /db_xref="protein_id:PNW78240.1"
                     /db_xref="UniParc:UPI000CCD0A8D"
                     /db_xref="UniParc:UPI000CCD0A8D"
                     /codon_start=2
                     /standard_name="CHLRE 09g392867v5 CDS"
     source          complement(<2134..>2196)
                     /organism="Chlamydomonas reinhardtii"
                     /db_xref="taxon:3055"
     source          <2134..>2166
                     /organism="Chlamydomonas reinhardtii"
                     /db_xref="taxon:3055"
     misc_feature    complement(2135..2141)
                     /standard_name="BspQI"
     misc_feature    2161..2166
                     /standard_name="SacI"
     misc_feature    2171..2196
                     /note="Geneious type: ligation"
                     /standard_name="Ligation"
     misc_feature    2205..2221
                     /note="Lac operon operator"
                     /note="Derived using Geneious Prime 2020.2.2 'Annotate
                     from Database' based on nucleotide similarity"
                     /standard_name="lacO"
     regulatory      complement(2229..2259)
                     /note="Geneious type: promoter"
                     /note="promoter sequence of the lac operon"
                     /regulatory_class="promoter"
                     /note="Derived using Geneious Prime 2020.2.2 'Annotate
                     from Database' based on nucleotide similarity"
                     /standard_name="lac"
     rep_origin      complement(2565..3247)
     CDS             complement(3342..4202)
                     /note="confers ampicillin resistance"
                     /product="beta-lactamase"
                     /gene="bla"
                     /note="Derived using Geneious Prime 2020.2.2 'Annotate
                     from Database' based on nucleotide similarity"
                     /standard_name="ampR"
     regulatory      complement(4203..4307)
                     /note="Geneious type: promoter"
                     /note="Promoter for ampicillin resistance gene
                     (b-lactamase)"
                     /regulatory_class="promoter"
                     /note="Derived using Geneious Prime 2020.2.2 'Annotate
                     from Database' based on nucleotide similarity"
                     /standard_name="amp"
ORIGIN      
        1 tcgcgcgttt cggtgatgac ggtgaaaacc tctgacacat gcagctcccg gagacggtca
       61 cagcttgtct gtaagcggat gccgggagca gacaagcccg tcagggcgcg tcagcgggtg
      121 ttggcgggtg tcggggctgg cttaactatg cggcatcaga gcagattgta ctgagagtgc
      181 accatatgcg gtgtgaaata ccgcacagat gcgtaaggag aaaataccgc atcaggcgcc
      241 attcgccatt caggctgcgc aactgttggg aagggcgatc ggtgcgggcc tcttcgctat
      301 tacgccagct ggcgaaaggg ggatgtgctg caaggcgatt aagttgggta acgccagggt
      361 tttcccagtc acgacgttgt aaaacgacgg ccagtgccaa gcttgcatgc ctgcagcggc
      421 ggggagctcg ctgaggcttg acatgattgg tgcgtatgtt tgtatgaagc tacaggactg
      481 atttggcggg ctatgagggc gggggaagct ctggaagggc cgcgatgggg cgcgcggcgt
      541 ccagaaggcg ccatacggcc cgctggcggc acccatccgg tataaaagcc cgcgaccccg
      601 aacggtgacc tccactttca gcgacaaacg agcacttata catacgcgac tattctgccg
      661 ctatacataa ccactcagga gctctatccg gctcttctgc cccctgcttc cgcgctggtg
      721 attgccccca ccgtcctctc cgcgtcccct agcttaagat cccatcaagc ttgcatgccg
      781 ggcgcgccag aaggagcgca gccaaaccag gatgatgttt gatggggtat ttgagcactt
      841 gcaaccctta tccggaagcc ccctggccca caaaggctag gcgccaatgc aagcagttcg
      901 catgcagccc ctggagcggt gccctcctga taaaccggcc agggggccta tgttctttac
      961 ttttttacaa gagaagtcac tcaacatctt aaaatggcca ggtgagtcga cgagcaagcc
     1021 cggcggatca ggcagcgtgc ttgcagattt gacttgcaac gcccgcattg tgtcgacgaa
     1081 ggcttttggc tcctctgtcg ctgtctcaag cagcatctaa ccctgcgtcg ccgtttccat
     1141 ttgcaggatg ggatccctcc gccctccccg gtgctgaaga atttcgaagc atgggcacca
     1201 ccctggacga caccgcgtac cgctaccgca ccagcgtgcc cggcgacgcc gaggcgatcg
     1261 aggcgctgga cggcagcttc accaccgaca ccgtgttccg cgtgaccgcc accggcgacg
     1321 gcttcaccct gcgcgaggtg cccgtggacc cccccctgac caaggtgttc cccgacgacg
     1381 agtccgacga cgagagcgac gacggcgagg acggcgaccc cgacagccgc accttcgtgg
     1441 cgtacggcga cgacggcgac ctggccggct tcgtggtcgt gagctacagc ggctggaacc
     1501 gccgcctgac cgtggaggac atcgaggtgg cgcccgagca ccgcggccac ggcgtgggcc
     1561 gcgccctgat gggcctggcc accgagttcg cgcgcgagcg cggcgcgggc cacctgtggc
     1621 tggaggtgac caacgtgaac gcccccgcga tccacgccta ccgccgcatg ggcttcaccc
     1681 tgtgcggcct ggacaccgcc ctgtacgacg gcaccgcgag cgacggcgag caggccctgt
     1741 acatgagcat gccctgcccc taagggacct gatggtgttg gtggctgggt agggttgcgt
     1801 cgcgtgggtg acagcacagt gtggacgttg ggatccccgc tccgtgtaaa tggaggcgct
     1861 cgttgatctg agccttgccc cctgacgaac ggcggtggat ggaagatact gctctcaagt
     1921 gctgaagcgg tagcttagct ccccgtttcg tgctgatcag tctttttcaa cacgtaaaaa
     1981 gcggaggagt tttgcaattt tgttggttgt aacgatcctc cgttgatttt ggcctctttc
     2041 tccatgggcg ggctgggcgt atttgaagcg ggtaccgagc tcgtgacttc agccaccagc
     2101 attaccgtac agctgccagt ttccagcacg gcttgaagag cggagagcaa ctgcataagg
     2161 gagctcaatt cgtaatcatg gtcatagctg tttcctgtgt gaaattgtta tccgctcaca
     2221 attccacaca acatacgagc cggaagcata aagtgtaaag cctggggtgc ctaatgagtg
     2281 agctaactca cattaattgc gttgcgctca ctgcccgctt tccagtcggg aaacctgtcg
     2341 tgccagctgc attaatgaat cggccaacgc gcggggagag gcggtttgcg tattgggcgc
     2401 tcttccgctt cctcgctcac tgactcgctg cgctcggtcg ttcggctgcg gcgagcggta
     2461 tcagctcact caaaggcggt aatacggtta tccacagaat caggggataa cgcaggaaag
     2521 aacatgtgag caaaaggcca gcaaaaggcc aggaaccgta aaaaggccgc gttgctggcg
     2581 tttttccata ggctccgccc ccctgacgag catcacaaaa atcgacgctc aagtcagagg
     2641 tggcgaaacc cgacaggact ataaagatac caggcgtttc cccctggaag ctccctcgtg
     2701 cgctctcctg ttccgaccct gccgcttacc ggatacctgt ccgcctttct cccttcggga
     2761 agcgtggcgc tttctcaaag ctcacgctgt aggtatctca gttcggtgta ggtcgttcgc
     2821 tccaagctgg gctgtgtgca cgaacccccc gttcagcccg accgctgcgc cttatccggt
     2881 aactatcgtc ttgagtccaa cccggtaaga cacgacttat cgccactggc agcagccact
     2941 ggtaacagga ttagcagagc gaggtatgta ggcggtgcta cagagttctt gaagtggtgg
     3001 cctaactacg gctacactag aagaacagta tttggtatct gcgctctgct gaagccagtt
     3061 accttcggaa aaagagttgg tagctcttga tccggcaaac aaaccaccgc tggtagcggt
     3121 ggtttttttg tttgcaagca gcagattacg cgcagaaaaa aaggatctca agaagatcct
     3181 ttgatctttt ctacggggtc tgacgctcag tggaacgaaa actcacgtta agggattttg
     3241 gtcatgagat tatcaaaaag gatcttcacc tagatccttt taaattaaaa atgaagtttt
     3301 aaatcaatct aaagtatata tgagtaaact tggtctgaca gttaccaatg cttaatcagt
     3361 gaggcaccta tctcagcgat ctgtctattt cgttcatcca tagttgcctg actccccgtc
     3421 gtgtagataa ctacgatacg ggagggctta ccatctggcc ccagtgctgc aatgataccg
     3481 cgagacccac gctcaccggc tccagattta tcagcaataa accagccagc cggaagggcc
     3541 gagcgcagaa gtggtcctgc aactttatcc gcctccatcc agtctattaa ttgttgccgg
     3601 gaagctagag taagtagttc gccagttaat agtttgcgca acgttgttgc cattgctaca
     3661 ggcatcgtgg tgtcacgctc gtcgtttggt atggcttcat tcagctccgg ttcccaacga
     3721 tcaaggcgag ttacatgatc ccccatgttg tgcaaaaaag cggttagctc cttcggtcct
     3781 ccgatcgttg tcagaagtaa gttggccgca gtgttatcac tcatggttat ggcagcactg
     3841 cataattctc ttactgtcat gccatccgta agatgctttt ctgtgactgg tgagtactca
     3901 accaagtcat tctgagaata gtgtatgcgg cgaccgagtt gctcttgccc ggcgtcaata
     3961 cgggataata ccgcgccaca tagcagaact ttaaaagtgc tcatcattgg aaaacgttct
     4021 tcggggcgaa aactctcaag gatcttaccg ctgttgagat ccagttcgat gtaacccact
     4081 cgtgcaccca actgatcttc agcatctttt actttcacca gcgtttctgg gtgagcaaaa
     4141 acaggaaggc aaaatgccgc aaaaaaggga ataagggcga cacggaaatg ttgaatactc
     4201 atactcttcc tttttcaata ttattgaagc atttatcagg gttattgtct catgagcgga
     4261 tacatatttg aatgtattta gaaaaataaa caaatagggg ttccgcgcac atttccccga
     4321 aaagtgccac ctgacgtcta agaaaccatt attatcatga cattaaccta taaaaatagg
     4381 cgtatcacga ggccctttcg tc
//
